# Supplementary material for: Association analysis and functional annotation of imputed sequence data within genomic regions influencing resistance to gastro-intestinal parasites detected by an LDLA approach in a nucleus flock of Sarda dairy sheep
Source: Genet Sel Evol. 2022 Jan 3;54:2. doi: 10.1186/s12711-021-00690-7 (PMC8722200; doi:10.1186/s12711-021-00690-7)
Supplement: Supplementary file 2 — Additional file 2: Table S1. Variant classification according to SNPeff 4.3t of bilallelic SNPs identified within the QTL region Q_01_1 on Ovis aries chromosome 1. Summary table extracted from the additional snpeff output file”snpEff_summary.html file” reporting the number of effects by impact and the number of effects per type and region, for the QTL region Q_01_1 on chromosome 1 (from 99000291 to 100998839 bp, Ovis aries genome assembly v4.0). Tables S2. Variant classification according to SNPeff 4.3t of bilallelic SNPs identified within the QTL region Q_02_1 on Ovis aries chromosome 2. Summary table extracted from the additional snpeff output file”snpEff_summary.html file” reporting the number of effects by impact and the number of effects per type and region, for the QTL region Q_02_1 on chromosome 2 (from 135000202 to 136999313 bp, Ovis aries genome assembly v4.0). Tables S3. Variant classification according to SNPeff 4.3t of bilallelic SNPs identified within the QTL region Q_02_2 on Ovis aries chromosome 2. Summary table extracted from the additional snpeff output file”snpEff_summary.html file” reporting the number of effects by impact and the number of effects per type and region, for the QTL region Q_02_2 on chromosome 2 (from 212000099 to 213999982 bp, Ovis aries genome assembly v4.0). Tables S4. Variant classification according to SNPeff 4.3t of bilallelic SNPs identified within the QTL region Q_04_1 on Ovis aries chromosome 4. Summary table extracted from the additional snpeff output file”snpEff_summary.html file” reporting the number of effects by impact and the number of effects per type and region, for the QTL region Q_04_1 on chromosome 4 (from 4000037 to 10000000 bp, Ovis aries genome assembly v4.0). Tables S5. Variant classification according to SNPeff 4.3t of bilallelic SNPs identified within the QTL region Q_06_1 on Ovis aries chromosome 6. Summary table extracted from the additional snpeff output file”snpEff_summary.html file” reporting the numbe [file 12711_2021_690_MOESM2_ESM.xlsx]

## Sheet: Table S1
Table S1 Variant classification according to SNPeff 4.3t of bilallelic SNPs identified within the QTL region Q_01_1 on Ovis aries chromosome 1
Number of effects by impact		Count	Percent
HIGH		10	0.00025
LOW		855	0.02121
MODERATE		452	0.01121
MODIFIER		38991	0.96733
Number of effects by type		Count	Percent
3_prime_UTR_variant		767	0.01896
5_prime_UTR_premature_start_codon_gain_variant		112	0.00277
5_prime_UTR_variant		627	0.0155
downstream_gene_variant		6684	0.16526
intergenic_region		6459	0.15969
intron_variant		17605	0.43527
missense_variant		452	0.01118
non_coding_transcript_exon_variant		413	0.01021
splice_region_variant		147	0.00363
stop_gained		10	0.00025
stop_retained_variant		2	5e-05
synonymous_variant		623	0.0154
upstream_gene_variant		6545	0.16182
Number of effects by Region		Count	Percent
DOWNSTREAM		6684	0.16582
EXON		1490	0.03697
INTERGENIC		6459	0.16024
INTRON		17500	0.43416
SPLICE_SITE_REGION		124	0.00308
UPSTREAM		6545	0.16237
UTR_3_PRIME		767	0.01903
UTR_5_PRIME		739	0.01833

## Sheet: Table S2
Table S2 Variant classification according to SNPeff 4.3t of bilallelic SNPs identified within the QTL region Q_02_1 on Ovis aries chromosome 2
Number of effects by impact		Count	Percent
HIGH		2	3e-05
LOW		562	0.00817
MODERATE		65	0.00094
MODIFIER		68184	0.99086
Number of effects by type		Count	Percent
3_prime_UTR_variant		306	0.00444
5_prime_UTR_premature_start_codon_gain_variant		232	0.00337
5_prime_UTR_variant		1150	0.0167
downstream_gene_variant		2435	0.03536
intergenic_region		13411	0.19476
intron_variant		48877	0.7098
missense_variant		65	0.00094
non_coding_transcript_exon_variant		174	0.00253
splice_region_variant		47	0.00068
stop_gained		2	3e-05
synonymous_variant		285	0.00414
upstream_gene_variant		1876	0.02724
Number of effects by Region		Count	Percent
DOWNSTREAM		2435	0.03539
EXON		525	0.00763
INTERGENIC		13411	0.19489
INTRON		48832	0.70963
SPLICE_SITE_REGION		46	0.00067
UPSTREAM		1876	0.02726
UTR_3_PRIME		306	0.00445
UTR_5_PRIME		1382	0.02008

## Sheet: Table S3
Table S3 Variant classification according to SNPeff 4.3t of bilallelic SNPs identified within the QTL region Q_02_2 on Ovis aries chromosome 2
Number of effects by impact		Count	Percent
HIGH		1	1e-05
LOW		84	0.00098
MODERATE		31	0.00036
MODIFIER		85635	0.99865
Number of effects by type		Count	Percent
3_prime_UTR_variant		650	0.00758
5_prime_UTR_variant		8	9e-05
downstream_gene_variant		599	0.00698
intergenic_region		5608	0.06539
intron_variant		78506	0.9154
missense_variant		31	0.00036
non_coding_transcript_exon_variant		33	0.00038
splice_acceptor_variant		1	1e-05
splice_region_variant		9	0.0001
synonymous_variant		79	0.00092
upstream_gene_variant		237	0.00276
Number of effects by Region		Count	Percent
DOWNSTREAM		599	0.00699
EXON		139	0.00162
INTERGENIC		5608	0.0654
INTRON		78500	0.91544
SPLICE_SITE_ACCEPTOR		1	1e-05
SPLICE_SITE_REGION		9	0.0001
UPSTREAM		237	0.00276
UTR_3_PRIME		650	0.00758
UTR_5_PRIME		8	9e-05

## Sheet: Table S4
Table S4 Variant classification according to SNPeff 4.3t of bilallelic SNPs identified within the QTL region Q_04_1 on Ovis aries chromosome 4
Number of effects by impact		Count	Percent
HIGH		7	3.83492e-05
LOW		610	0.00334186
MODERATE		505	0.00276662
MODIFIER		181411	0.993853
Number of effects by type		Count	Percent
3_prime_UTR_variant		862	0.00471993
5_prime_UTR_premature_start_codon_gain_variant		79	0.000432569
5_prime_UTR_variant		444	0.00243114
downstream_gene_variant		5370	0.0294037
intergenic_region		48524	0.265696
intron_variant		120115	0.657696
missense_variant		505	0.00276515
non_coding_transcript_exon_variant		516	0.00282538
splice_donor_variant		4	2.19022e-05
splice_region_variant		97	0.000531129
stop_gained		2	1.09511e-05
stop_lost		1	5.47555e-06
synonymous_variant		459	0.00251328
upstream_gene_variant		5652	0.0309478
Number of effects by Region		Count	Percent
DOWNSTREAM		5370	0.0294193
EXON		1481	0.0081136
INTERGENIC		48524	0.265837
INTRON		120043	0.657651
SPLICE_SITE_DONOR		4	2.19138e-05
SPLICE_SITE_REGION		74	0.000405406
UPSTREAM		5652	0.0309643
UTR_3_PRIME		862	0.00472243
UTR_5_PRIME		523	0.00286524

## Sheet: Table S5
Table S5 Variant classification according to SNPeff 4.3t of bilallelic SNPs identified within the QTL region Q_06_1 on Ovis aries chromosome 6
Number of effects by impact		Count	Percent
HIGH		73	0.00034
LOW		2848	0.01315
MODERATE		1768	0.00816
MODIFIER		211873	0.97835
Number of effects by type		Count	Percent
3_prime_UTR_variant		1205	0.00555
5_prime_UTR_premature_start_codon_gain_variant		121	0.00056
5_prime_UTR_variant		738	0.0034
downstream_gene_variant		6991	0.03223
intergenic_region		9091	0.04191
intron_variant		188892	0.87075
missense_variant		1768	0.00815
non_coding_transcript_exon_variant		416	0.00192
splice_acceptor_variant		20	9e-05
splice_donor_variant		24	0.00011
splice_region_variant		326	0.0015
stop_gained		28	0.00013
stop_lost		1	0
synonymous_variant		2488	0.01147
upstream_gene_variant		4821	0.02222
Number of effects by Region		Count	Percent
DOWNSTREAM		6991	0.03228
EXON		4614	0.02131
INTERGENIC		9091	0.04198
INTRON		188620	0.87097
SPLICE_SITE_ACCEPTOR		20	9e-05
SPLICE_SITE_DONOR		24	0.00011
SPLICE_SITE_REGION		317	0.00146
UPSTREAM		4821	0.02226
UTR_3_PRIME		1205	0.00556
UTR_5_PRIME		859	0.00397

## Sheet: Table S6
Table S6 Variant classification according to SNPeff 4.3t of bilallelic SNPs identified within the QTL region Q_07_1 on Ovis aries chromosome 7
Number of effects by impact		Count	Percent
LOW		128	0.00064
MODERATE		32	0.00016
MODIFIER		198906	0.9992
Number of effects by type		Count	Percent
3_prime_UTR_variant		88	0.00044
5_prime_UTR_premature_start_codon_gain_variant		4	2e-05
5_prime_UTR_variant		16	8e-05
downstream_gene_variant		1400	0.00703
intergenic_region		8213	0.04126
intron_variant		188213	0.94547
missense_variant		32	0.00016
non_coding_transcript_exon_variant		265	0.00133
splice_region_variant		3	2e-05
synonymous_variant		121	0.00061
upstream_gene_variant		714	0.00359
Number of effects by Region		Count	Percent
DOWNSTREAM		1400	0.00703
EXON		416	0.00209
INTERGENIC		8213	0.04126
INTRON		188212	0.94548
SPLICE_SITE_REGION		3	2e-05
UPSTREAM		714	0.00359
UTR_3_PRIME		88	0.00044
UTR_5_PRIME		20	0.0001

## Sheet: Table S7
Table S7 Variant classification according to SNPeff 4.3t of bilallelic SNPs identified within the QTL region Q_12_1 on Ovis aries chromosome 12
Number of effects by impact		Count	Percent
HIGH		40	0.00029
LOW		1342	0.00971
MODERATE		502	0.00363
MODIFIER		136268	0.98636
Number of effects by type		Count	Percent
3_prime_UTR_variant		1375	0.00993
5_prime_UTR_premature_start_codon_gain_variant		67	0.00048
5_prime_UTR_variant		525	0.00379
downstream_gene_variant		7662	0.05534
intergenic_region		27002	0.19504
intragenic_variant		42	0.0003
intron_variant		92256	0.66637
missense_variant		502	0.00363
non_coding_transcript_exon_variant		302	0.00218
splice_acceptor_variant		11	8e-05
splice_region_variant		285	0.00206
start_lost		1	1e-05
stop_gained		19	0.00014
stop_lost		9	7e-05
synonymous_variant		1052	0.0076
upstream_gene_variant		7336	0.05299
Number of effects by Region		Count	Percent
DOWNSTREAM		7662	0.05546
EXON		1852	0.01341
INTERGENIC		27,002	0.19545
INTRON		92029	0.66614
SPLICE_SITE_ACCEPTOR		11	8e-05
SPLICE_SITE_REGION		251	0.00182
TRANSCRIPT		42	0.0003
UPSTREAM		7336	0.0531
UTR_3_PRIME		1375	0.00995
UTR_5_PRIME		592	0.00429

## Sheet: Table S8
Table S8 Variant classification according to SNPeff 4.3t of bilallelic SNPs identified within the QTL region Q_15_1 on Ovis aries chromosome 15
Number of effects by impact		Count	Percent
HIGH		10	0.00025
LOW		300	0.00761
MODERATE		228	0.00579
MODIFIER		38867	0.98635
Number of effects by type		Count	Percent
3_prime_UTR_variant		347	0.00879
5_prime_UTR_premature_start_codon_gain_variant		17	0.00043
5_prime_UTR_variant		99	0.00251
downstream_gene_variant		1952	0.04946
intergenic_region		9179	0.23257
intron_variant		24717	0.62625
missense_variant		228	0.00578
non_coding_transcript_exon_variant		178	0.00451
splice_acceptor_variant		2	5e-05
splice_donor_variant		3	8e-05
splice_region_variant		58	0.00147
start_lost		1	3e-05
stop_gained		6	0.00015
synonymous_variant		251	0.00636
upstream_gene_variant		2430	0.06157
Number of effects by Region		Count	Percent
DOWNSTREAM		1952	0.04954
EXON		651	0.01652
INTERGENIC		9179	0.23294
INTRON		24682	0.62637
SPLICE_SITE_ACCEPTOR		2	5e-05
SPLICE_SITE_DONOR		1	3e-05
SPLICE_SITE_REGION		45	0.00114
UPSTREAM		2430	0.06167
UTR_3_PRIME		347	0.00881
UTR_5_PRIME		116	0.00294

## Sheet: Table S9
Table S9 Variant classification according to SNPeff 4.3t of bilallelic SNPs identified within the QTL region Q_19_1 on Ovis aries chromosome 19
Number of effects by impact		Count	Percent
HIGH		51	9e-05
LOW		1490	0.00264
MODERATE		219	0.00039
MODIFIER		562846	0.99688
Number of effects by type		Count	Percent
3_prime_UTR_variant		747	0.00132
5_prime_UTR_premature_start_codon_gain_variant		309	0.00055
5_prime_UTR_variant		1680	0.00297
downstream_gene_variant		6230	0.01103
intergenic_region		93618	0.1657
intron_variant		451526	0.79918
missense_variant		219	0.00039
non_coding_transcript_exon_variant		1866	0.0033
splice_acceptor_variant		7	1e-05
splice_donor_variant		11	2e-05
splice_region_variant		363	0.00064
stop_gained		31	5e-05
stop_lost		2	0
stop_retained_variant		1	0
synonymous_variant		835	0.00148
upstream_gene_variant		7540	0.01335
Number of effects by Region		Count	Percent
DOWNSTREAM		6230	0.01103
EXON		2936	0.0052
INTERGENIC		93618	0.16581
INTRON		451172	0.79909
SPLICE_SITE_ACCEPTOR		7	1e-05
SPLICE_SITE_DONOR		11	2e-05
SPLICE_SITE_REGION		356	0.00063
UPSTREAM		7540	0.01335
UTR_3_PRIME		747	0.00132
UTR_5_PRIME		1989	0.00352

## Sheet: Table S10
Table S10 Variant classification according to SNPeff 4.3t of bilallelic SNPs identified within the QTL region Q_20_1 on Ovis aries chromosome 20
Number of effects by impact		Count	Percent
HIGH		173	0.00024
LOW		7523	0.01042
MODERATE		5515	0.00764
MODIFIER		708840	0.9817
Number of effects by type		Count	Percent
3_prime_UTR_variant		7742	0.0107
5_prime_UTR_premature_start_codon_gain_variant		820	0.00113
5_prime_UTR_variant		4544	0.00628
downstream_gene_variant		57879	0.08003
initiator_codon_variant		2	0
intergenic_region		154396	0.21348
intron_variant		421066	0.58219
missense_variant		5515	0.00763
non_coding_transcript_exon_variant		4122	0.0057
splice_acceptor_variant		35	5e-05
splice_donor_variant		39	5e-05
splice_region_variant		1168	0.00161
start_lost		6	1e-05
stop_gained		73	0.0001
stop_lost		23	3e-05
stop_retained_variant		2	0
synonymous_variant		5757	0.00796
upstream_gene_variant		60059	0.08304
Number of effects by Region		Count	Percent
DOWNSTREAM		57879	0.08016
EXON		15348	0.02126
INTERGENIC		154396	0.21383
INTRON		420136	0.58186
SPLICE_SITE_ACCEPTOR		35	5e-05
SPLICE_SITE_DONOR		36	5e-05
SPLICE_SITE_REGION		1056	0.00146
UPSTREAM		60059	0.08318
UTR_3_PRIME		7742	0.01072
UTR_5_PRIME		5364	0.00743
