# Supplementary material for: Association analysis and functional annotation of imputed sequence data within genomic regions influencing resistance to gastro-intestinal parasites detected by an LDLA approach in a nucleus flock of Sarda dairy sheep
Source: Genet Sel Evol. 2022 Jan 3;54:2. doi: 10.1186/s12711-021-00690-7 (PMC8722200; doi:10.1186/s12711-021-00690-7)
Supplement: Supplementary file 3 — Additional file 3: Table S11. Full characterisation of the retained SNPs: high or moderate impact variants or most significant variants from the association analysis mapping within the QTL regions. Description of the retained SNPs that mapped within the QTL regions identified in the present work: functional annotation from SNPeff; nominal significance level (− log10(nominal p-values) from the WGS based association analysis, GO biological process enriched term from WebGestalt analysis; and study from which the candidate GIN-activated gene listed by Chitneedi et al. 2020 [51] was identified. The SNP positions are from the Ovis aries genome assembly v4.0. [file 12711_2021_690_MOESM3_ESM.xlsx]

## Sheet: Table S11
Table S11. Full characterisation of retained SNPs: high or moderate impact variants or most significant variants from the association analysis mapping within the QTL regions
QTLR	OAR	Gcord	Pos	rsID	strand	allele	Gene_Name	NCBI Gene ID (O. aries)	Feature_Type	Feature_ID	Annotation	Annotation_Impact	Rank	HGVS.c	HGVS.p	cDNA.pos/cDNA.length	CDS.pos/CDS.length	AA.pos/AA.length	Distance	ERRORSWARNINGSINFO	-LogP	max(-logP) per QTLr	LogP>(Max(-logP)-2)	Reference Studies	GO_enriched_term	NCBI Gene ID (H. Sapiens)
Q_01_01	1	NC_019458.2:99005562_G/A	99005562		plus	A	VPS45	101102352	transcript	XM_004002438.3	intron_variant	MODIFIER	14/14	c.1626-6120G>A							4.8015	6.4402	+			11311
Q_01_01	1	NC_019458.2:99005600_T/A	99005600		plus	A	VPS45	101102352	transcript	XM_004002438.3	intron_variant	MODIFIER	14/14	c.1626-6082T>A							4.6646	6.4402	+			11311
Q_01_01	1	NC_019458.2:99005637_T/C	99005637		plus	C	VPS45	101102352	transcript	XM_004002438.3	intron_variant	MODIFIER	14/14	c.1626-6045T>C							5.3883	6.4402	+			11311
Q_01_01	1	NC_019458.2:99006147_A/T	99006147	rs403117187	plus	T	VPS45	101102352	transcript	XM_004002438.3	intron_variant	MODIFIER	14/14	c.1626-5535A>T							4.5421	6.4402	+			11311
Q_01_01	1	NC_019458.2:99011073_T/G	99011073	rs423146005	plus	G	VPS45	101102352	transcript	XM_004002438.3	intron_variant	MODIFIER	14/14	c.1626-609T>G							4.5783	6.4402	+			11311
Q_01_01	1	NC_019458.2:99011756_T/C	99011756	rs159647078	plus	C	VPS45	101102352	transcript	XM_004002438.3	missense_variant	MODERATE	15/15	c.1700T>C	p.Val567Ala	1834/2781	1700/1713	567/570			0.0998	6.4402	-			11311
Q_01_01	1	NC_019458.2:99017491_G/T	99017491	rs594501531	plus	T	PLEKHO1	101116531	transcript	XM_015092222.1	missense_variant	MODERATE	1/6	c.31G>T	p.Ala11Ser	422/1885	31/1377	11/458			0.0917	6.4402	-	Zhang et al. 2019 , El-Ashram et al.2018		51177
Q_01_01	1	NC_019458.2:99017605_G/C	99017605		plus	C	PLEKHO1	101116531	transcript	XM_015092222.1	missense_variant	MODERATE	1/6	c.145G>C	p.Ala49Pro	536/1885	145/1377	49/458			0.8091	6.4402	-	Zhang et al. 2019 , El-Ashram et al.2018		51177
Q_01_01	1	NC_019458.2:99017606_C/G	99017606		plus	G	PLEKHO1	101116531	transcript	XM_015092222.1	missense_variant	MODERATE	1/6	c.146C>G	p.Ala49Gly	537/1885	146/1377	49/458			0.8091	6.4402	-	Zhang et al. 2019 , El-Ashram et al.2018		51177
Q_01_01	1	NC_019458.2:99022870_A/G	99022870	rs414483989	plus	G	PLEKHO1	101116531	transcript	XM_015092223.1	missense_variant	MODERATE	1/5	c.16A>G	p.Met6Val	3951/5264	16/1212	6/403			0.7026	6.4402	-	Zhang et al. 2019 , El-Ashram et al.2018		51177
Q_01_01	1	NC_019458.2:99022873_T/C	99022873	rs423498907	plus	C	PLEKHO1	101116531	transcript	XM_015092223.1	missense_variant	MODERATE	1/5	c.19T>C	p.Ser7Pro	3954/5264	19/1212	7/403			0.7551	6.4402	-	Zhang et al. 2019 , El-Ashram et al.2018		51177
Q_01_01	1	NC_019458.2:99022910_C/T	99022910	rs404113670	plus	T	PLEKHO1	101116531	transcript	XM_015092223.1	missense_variant	MODERATE	1/5	c.56C>T	p.Thr19Ile	3991/5264	56/1212	19/403			1.8676	6.4402	-	Zhang et al. 2019 , El-Ashram et al.2018		51177
Q_01_01	1	NC_019458.2:99090578_A/C	99090578		minus	C	ANP32E	101102602	transcript	XM_015092227.1	missense_variant	MODERATE	4/7	c.404T>G	p.Ile135Ser	654/3636	404/801	135/266			4.2666	6.4402	-	Zhang et al. 2019 , Guo et al.2016		81611
Q_01_01	1	NC_019458.2:99105871_C/T	99105871			T	ANP32E-CA14	101102602-101103199	intergenic_region	101102602-101103199	intergenic_region	MODIFIER		n.99105871C>T							4.9006	6.4402	+
Q_01_01	1	NC_019458.2:99110881_C/T	99110881	rs429068934		T	ANP32E-CA14	101102602-101103199	intergenic_region	101102602-101103199	intergenic_region	MODIFIER		n.99110881C>T							6.0408	6.4402	+
Q_01_01	1	NC_019458.2:99110898_G/A	99110898	rs409484616		A	ANP32E-CA14	101102602-101103199	intergenic_region	101102602-101103199	intergenic_region	MODIFIER		n.99110898G>A							6.0255	6.4402	+
Q_01_01	1	NC_019458.2:99115070_G/A	99115070	rs407425003		A	ANP32E-CA14	101102602-101103199	intergenic_region	101102602-101103199	intergenic_region	MODIFIER		n.99115070G>A							4.9414	6.4402	+
Q_01_01	1	NC_019458.2:99115070_G/A	99115070	rs407425003	plus	A	CA14	101103199	transcript	XM_012180403.2	upstream_gene_variant	MODIFIER		c.-5436G>A					4756		4.9414	6.4402	+	Zhang et al. 2019		23632
Q_01_01	1	NC_019458.2:99115070_G/A	99115070	rs407425003	plus	A	CA14	101103199	transcript	XM_012180411.2	upstream_gene_variant	MODIFIER		c.-5436G>A					4756		4.9414	6.4402	+	Zhang et al. 2019		23632
Q_01_01	1	NC_019458.2:99115070_G/A	99115070	rs407425003	plus	A	CA14	101103199	transcript	XM_012180430.2	upstream_gene_variant	MODIFIER		c.-5436G>A					4747		4.9414	6.4402	+	Zhang et al. 2019		23632
Q_01_01	1	NC_019458.2:99116854_G/A	99116854	rs423968477		A	ANP32E-CA14	101102602-101103199	intergenic_region	101102602-101103199	intergenic_region	MODIFIER		n.99116854G>A							4.7095	6.4402	+
Q_01_01	1	NC_019458.2:99116854_G/A	99116854	rs423968477	plus	A	CA14	101103199	transcript	XM_004002442.3	upstream_gene_variant	MODIFIER		c.-4070G>A					3688		4.7095	6.4402	+	Zhang et al. 2019		23632
Q_01_01	1	NC_019458.2:99116854_G/A	99116854	rs423968477	plus	A	CA14	101103199	transcript	XM_012180403.2	upstream_gene_variant	MODIFIER		c.-3652G>A					2972		4.7095	6.4402	+	Zhang et al. 2019		23632
Q_01_01	1	NC_019458.2:99116854_G/A	99116854	rs423968477	plus	A	CA14	101103199	transcript	XM_012180411.2	upstream_gene_variant	MODIFIER		c.-3652G>A					2972		4.7095	6.4402	+	Zhang et al. 2019		23632
Q_01_01	1	NC_019458.2:99116854_G/A	99116854	rs423968477	plus	A	CA14	101103199	transcript	XM_012180413.2	upstream_gene_variant	MODIFIER		c.-7177G>A					3687		4.7095	6.4402	+	Zhang et al. 2019		23632
Q_01_01	1	NC_019458.2:99116854_G/A	99116854	rs423968477	plus	A	CA14	101103199	transcript	XM_012180420.2	upstream_gene_variant	MODIFIER		c.-7103G>A					3687		4.7095	6.4402	+	Zhang et al. 2019		23632
Q_01_01	1	NC_019458.2:99116854_G/A	99116854	rs423968477	plus	A	CA14	101103199	transcript	XM_012180430.2	upstream_gene_variant	MODIFIER		c.-3652G>A					2963		4.7095	6.4402	+	Zhang et al. 2019		23632
Q_01_01	1	NC_019458.2:99116854_G/A	99116854	rs423968477	plus	A	CA14	101103199	transcript	XM_015092225.1	upstream_gene_variant	MODIFIER		c.-6341G>A					3686		4.7095	6.4402	+	Zhang et al. 2019		23632
Q_01_01	1	NC_019458.2:99116854_G/A	99116854	rs423968477	plus	A	CA14	101103199	transcript	XM_015092226.1	upstream_gene_variant	MODIFIER		c.-6417G>A					4056		4.7095	6.4402	+	Zhang et al. 2019		23632
Q_01_01	1	NC_019458.2:99117884_G/A	99117884	rs422584567		A	ANP32E-CA14	101102602-101103199	intergenic_region	101102602-101103199	intergenic_region	MODIFIER		n.99117884G>A							4.8237	6.4402	+
Q_01_01	1	NC_019458.2:99117884_G/A	99117884	rs422584567	plus	A	CA14	101103199	transcript	XM_004002442.3	upstream_gene_variant	MODIFIER		c.-3040G>A					2658		4.8237	6.4402	+	Zhang et al. 2019		23632
Q_01_01	1	NC_019458.2:99117884_G/A	99117884	rs422584567	plus	A	CA14	101103199	transcript	XM_012180403.2	upstream_gene_variant	MODIFIER		c.-2622G>A					1942		4.8237	6.4402	+	Zhang et al. 2019		23632
Q_01_01	1	NC_019458.2:99117884_G/A	99117884	rs422584567	plus	A	CA14	101103199	transcript	XM_012180411.2	upstream_gene_variant	MODIFIER		c.-2622G>A					1942		4.8237	6.4402	+	Zhang et al. 2019		23632
Q_01_01	1	NC_019458.2:99117884_G/A	99117884	rs422584567	plus	A	CA14	101103199	transcript	XM_012180413.2	upstream_gene_variant	MODIFIER		c.-6147G>A					2657		4.8237	6.4402	+	Zhang et al. 2019		23632
Q_01_01	1	NC_019458.2:99117884_G/A	99117884	rs422584567	plus	A	CA14	101103199	transcript	XM_012180420.2	upstream_gene_variant	MODIFIER		c.-6073G>A					2657		4.8237	6.4402	+	Zhang et al. 2019		23632
Q_01_01	1	NC_019458.2:99117884_G/A	99117884	rs422584567	plus	A	CA14	101103199	transcript	XM_012180430.2	upstream_gene_variant	MODIFIER		c.-2622G>A					1933		4.8237	6.4402	+	Zhang et al. 2019		23632
Q_01_01	1	NC_019458.2:99117884_G/A	99117884	rs422584567	plus	A	CA14	101103199	transcript	XM_015092225.1	upstream_gene_variant	MODIFIER		c.-5311G>A					2656		4.8237	6.4402	+	Zhang et al. 2019		23632
Q_01_01	1	NC_019458.2:99117884_G/A	99117884	rs422584567	plus	A	CA14	101103199	transcript	XM_015092226.1	upstream_gene_variant	MODIFIER		c.-5387G>A					3026		4.8237	6.4402	+	Zhang et al. 2019		23632
Q_01_01	1	NC_019458.2:99118766_G/C	99118766	rs400634129		C	ANP32E-CA14	101102602-101103199	intergenic_region	101102602-101103199	intergenic_region	MODIFIER		n.99118766G>C							4.8198	6.4402	+
Q_01_01	1	NC_019458.2:99118766_G/C	99118766	rs400634129	plus	C	CA14	101103199	transcript	XM_004002442.3	upstream_gene_variant	MODIFIER		c.-2158G>C					1776		4.8198	6.4402	+	Zhang et al. 2019		23632
Q_01_01	1	NC_019458.2:99118766_G/C	99118766	rs400634129	plus	C	CA14	101103199	transcript	XM_012180403.2	upstream_gene_variant	MODIFIER		c.-1740G>C					1060		4.8198	6.4402	+	Zhang et al. 2019		23632
Q_01_01	1	NC_019458.2:99118766_G/C	99118766	rs400634129	plus	C	CA14	101103199	transcript	XM_012180411.2	upstream_gene_variant	MODIFIER		c.-1740G>C					1060		4.8198	6.4402	+	Zhang et al. 2019		23632
Q_01_01	1	NC_019458.2:99118766_G/C	99118766	rs400634129	plus	C	CA14	101103199	transcript	XM_012180413.2	upstream_gene_variant	MODIFIER		c.-5265G>C					1775		4.8198	6.4402	+	Zhang et al. 2019		23632
Q_01_01	1	NC_019458.2:99118766_G/C	99118766	rs400634129	plus	C	CA14	101103199	transcript	XM_012180420.2	upstream_gene_variant	MODIFIER		c.-5191G>C					1775		4.8198	6.4402	+	Zhang et al. 2019		23632
Q_01_01	1	NC_019458.2:99118766_G/C	99118766	rs400634129	plus	C	CA14	101103199	transcript	XM_012180430.2	upstream_gene_variant	MODIFIER		c.-1740G>C					1051		4.8198	6.4402	+	Zhang et al. 2019		23632
Q_01_01	1	NC_019458.2:99118766_G/C	99118766	rs400634129	plus	C	CA14	101103199	transcript	XM_015092225.1	upstream_gene_variant	MODIFIER		c.-4429G>C					1774		4.8198	6.4402	+	Zhang et al. 2019		23632
Q_01_01	1	NC_019458.2:99118766_G/C	99118766	rs400634129	plus	C	CA14	101103199	transcript	XM_015092226.1	upstream_gene_variant	MODIFIER		c.-4505G>C					2144		4.8198	6.4402	+	Zhang et al. 2019		23632
Q_01_01	1	NC_019458.2:99119118_G/A	99119118	rs402310643		A	ANP32E-CA14	101102602-101103199	intergenic_region	101102602-101103199	intergenic_region	MODIFIER		n.99119118G>A							4.6924	6.4402	+
Q_01_01	1	NC_019458.2:99119118_G/A	99119118	rs402310643	plus	A	CA14	101103199	transcript	XM_004002442.3	upstream_gene_variant	MODIFIER		c.-1806G>A					1424		4.6924	6.4402	+	Zhang et al. 2019		23632
Q_01_01	1	NC_019458.2:99119118_G/A	99119118	rs402310643	plus	A	CA14	101103199	transcript	XM_012180403.2	upstream_gene_variant	MODIFIER		c.-1388G>A					708		4.6924	6.4402	+	Zhang et al. 2019		23632
Q_01_01	1	NC_019458.2:99119118_G/A	99119118	rs402310643	plus	A	CA14	101103199	transcript	XM_012180411.2	upstream_gene_variant	MODIFIER		c.-1388G>A					708		4.6924	6.4402	+	Zhang et al. 2019		23632
Q_01_01	1	NC_019458.2:99119118_G/A	99119118	rs402310643	plus	A	CA14	101103199	transcript	XM_012180413.2	upstream_gene_variant	MODIFIER		c.-4913G>A					1423		4.6924	6.4402	+	Zhang et al. 2019		23632
Q_01_01	1	NC_019458.2:99119118_G/A	99119118	rs402310643	plus	A	CA14	101103199	transcript	XM_012180420.2	upstream_gene_variant	MODIFIER		c.-4839G>A					1423		4.6924	6.4402	+	Zhang et al. 2019		23632
Q_01_01	1	NC_019458.2:99119118_G/A	99119118	rs402310643	plus	A	CA14	101103199	transcript	XM_012180430.2	upstream_gene_variant	MODIFIER		c.-1388G>A					699		4.6924	6.4402	+	Zhang et al. 2019		23632
Q_01_01	1	NC_019458.2:99119118_G/A	99119118	rs402310643	plus	A	CA14	101103199	transcript	XM_015092225.1	upstream_gene_variant	MODIFIER		c.-4077G>A					1422		4.6924	6.4402	+	Zhang et al. 2019		23632
Q_01_01	1	NC_019458.2:99119118_G/A	99119118	rs402310643	plus	A	CA14	101103199	transcript	XM_015092226.1	upstream_gene_variant	MODIFIER		c.-4153G>A					1792		4.6924	6.4402	+	Zhang et al. 2019		23632
Q_01_01	1	NC_019458.2:99120588_T/G	99120588		plus	G	CA14	101103199	transcript	XM_012180403.2	missense_variant	MODERATE	1/12	c.83T>G	p.Leu28Arg	763/2212	83/1125	28/374			0.5101	6.4402	-	Zhang et al. 2019		23632
Q_01_01	1	NC_019458.2:99120588_T/G	99120588		plus	G	CA14	101103199	transcript	XM_012180411.2	missense_variant	MODERATE	1/10	c.83T>G	p.Leu28Arg	763/2161	83/1074	28/357			0.5101	6.4402	-	Zhang et al. 2019		23632
Q_01_01	1	NC_019458.2:99120588_T/G	99120588		plus	G	CA14	101103199	transcript	XM_012180430.2	missense_variant	MODERATE	1/10	c.83T>G	p.Leu28Arg	772/2020	83/924	28/307			0.5101	6.4402	-	Zhang et al. 2019		23632
Q_01_01	1	NC_019458.2:99120839_C/T	99120839	rs420267381	plus	T	CA14	101103199	transcript	XM_004002442.3	5_prime_UTR_variant	MODIFIER	1/11	c.-85C>T					85		4.599	6.4402	+	Zhang et al. 2019		23632
Q_01_01	1	NC_019458.2:99120839_C/T	99120839	rs420267381	plus	T	CA14	101103199	transcript	XM_012180403.2	intron_variant	MODIFIER	1/11	c.140-110C>T							4.599	6.4402	+	Zhang et al. 2019		23632
Q_01_01	1	NC_019458.2:99120839_C/T	99120839	rs420267381	plus	T	CA14	101103199	transcript	XM_012180411.2	intron_variant	MODIFIER	1/9	c.139+195C>T							4.599	6.4402	+	Zhang et al. 2019		23632
Q_01_01	1	NC_019458.2:99120839_C/T	99120839	rs420267381	plus	T	CA14	101103199	transcript	XM_012180413.2	5_prime_UTR_variant	MODIFIER	1/12	c.-330C>T					3192		4.599	6.4402	+	Zhang et al. 2019		23632
Q_01_01	1	NC_019458.2:99120839_C/T	99120839	rs420267381	plus	T	CA14	101103199	transcript	XM_012180420.2	5_prime_UTR_variant	MODIFIER	1/12	c.-256C>T					3118		4.599	6.4402	+	Zhang et al. 2019		23632
Q_01_01	1	NC_019458.2:99120839_C/T	99120839	rs420267381	plus	T	CA14	101103199	transcript	XM_012180430.2	intron_variant	MODIFIER	1/9	c.140-110C>T							4.599	6.4402	+	Zhang et al. 2019		23632
Q_01_01	1	NC_019458.2:99120839_C/T	99120839	rs420267381	plus	T	CA14	101103199	transcript	XM_015092225.1	5_prime_UTR_variant	MODIFIER	1/11	c.-155C>T					2356		4.599	6.4402	+	Zhang et al. 2019		23632
Q_01_01	1	NC_019458.2:99120839_C/T	99120839	rs420267381	plus	T	CA14	101103199	transcript	XM_015092226.1	upstream_gene_variant	MODIFIER		c.-2432C>T					71		4.599	6.4402	+	Zhang et al. 2019		23632
Q_01_01	1	NC_019458.2:99121533_A/T	99121533	rs409834833	plus	T	CA14	101103199	transcript	XM_004002442.3	intron_variant	MODIFIER	1/10	c.55+555A>T							5.7199	6.4402	+	Zhang et al. 2019		23632
Q_01_01	1	NC_019458.2:99121533_A/T	99121533	rs409834833	plus	T	CA14	101103199	transcript	XM_012180403.2	intron_variant	MODIFIER	2/11	c.169+555A>T							5.7199	6.4402	+	Zhang et al. 2019		23632
Q_01_01	1	NC_019458.2:99121533_A/T	99121533	rs409834833	plus	T	CA14	101103199	transcript	XM_012180411.2	intron_variant	MODIFIER	1/9	c.139+889A>T							5.7199	6.4402	+	Zhang et al. 2019		23632
Q_01_01	1	NC_019458.2:99121533_A/T	99121533	rs409834833	plus	T	CA14	101103199	transcript	XM_012180413.2	intron_variant	MODIFIER	1/11	c.-191+555A>T							5.7199	6.4402	+	Zhang et al. 2019		23632
Q_01_01	1	NC_019458.2:99121533_A/T	99121533	rs409834833	plus	T	CA14	101103199	transcript	XM_012180420.2	intron_variant	MODIFIER	1/11	c.-117+555A>T							5.7199	6.4402	+	Zhang et al. 2019		23632
Q_01_01	1	NC_019458.2:99121533_A/T	99121533	rs409834833	plus	T	CA14	101103199	transcript	XM_012180430.2	intron_variant	MODIFIER	2/9	c.169+555A>T							5.7199	6.4402	+	Zhang et al. 2019		23632
Q_01_01	1	NC_019458.2:99121533_A/T	99121533	rs409834833	plus	T	CA14	101103199	transcript	XM_015092225.1	intron_variant	MODIFIER	1/10	c.-16+555A>T							5.7199	6.4402	+	Zhang et al. 2019		23632
Q_01_01	1	NC_019458.2:99121533_A/T	99121533	rs409834833	plus	T	CA14	101103199	transcript	XM_015092226.1	intron_variant	MODIFIER	1/10	c.-92+555A>T							5.7199	6.4402	+	Zhang et al. 2019		23632
Q_01_01	1	NC_019458.2:99121718_A/G	99121718	rs425920786	plus	G	CA14	101103199	transcript	XM_004002442.3	intron_variant	MODIFIER	1/10	c.55+740A>G							5.4226	6.4402	+	Zhang et al. 2019		23632
Q_01_01	1	NC_019458.2:99121718_A/G	99121718	rs425920786	plus	G	CA14	101103199	transcript	XM_012180403.2	intron_variant	MODIFIER	2/11	c.169+740A>G							5.4226	6.4402	+	Zhang et al. 2019		23632
Q_01_01	1	NC_019458.2:99121718_A/G	99121718	rs425920786	plus	G	CA14	101103199	transcript	XM_012180411.2	intron_variant	MODIFIER	1/9	c.139+1074A>G							5.4226	6.4402	+	Zhang et al. 2019		23632
Q_01_01	1	NC_019458.2:99121718_A/G	99121718	rs425920786	plus	G	CA14	101103199	transcript	XM_012180413.2	intron_variant	MODIFIER	1/11	c.-191+740A>G							5.4226	6.4402	+	Zhang et al. 2019		23632
Q_01_01	1	NC_019458.2:99121718_A/G	99121718	rs425920786	plus	G	CA14	101103199	transcript	XM_012180420.2	intron_variant	MODIFIER	1/11	c.-117+740A>G							5.4226	6.4402	+	Zhang et al. 2019		23632
Q_01_01	1	NC_019458.2:99121718_A/G	99121718	rs425920786	plus	G	CA14	101103199	transcript	XM_012180430.2	intron_variant	MODIFIER	2/9	c.169+740A>G							5.4226	6.4402	+	Zhang et al. 2019		23632
Q_01_01	1	NC_019458.2:99121718_A/G	99121718	rs425920786	plus	G	CA14	101103199	transcript	XM_015092225.1	intron_variant	MODIFIER	1/10	c.-16+740A>G							5.4226	6.4402	+	Zhang et al. 2019		23632
Q_01_01	1	NC_019458.2:99121718_A/G	99121718	rs425920786	plus	G	CA14	101103199	transcript	XM_015092226.1	intron_variant	MODIFIER	1/10	c.-92+740A>G							5.4226	6.4402	+	Zhang et al. 2019		23632
Q_01_01	1	NC_019458.2:99124215_A/G	99124215	rs159646605	plus	G	CA14	101103199	transcript	XM_004002442.3	missense_variant	MODERATE	3/11	c.146A>G	p.Asn49Ser	528/1800	146/1011	49/336			0.534	6.4402	-	Zhang et al. 2019		23632
Q_01_01	1	NC_019458.2:99124215_A/G	99124215	rs159646605	plus	G	CA14	101103199	transcript	XM_012180403.2	missense_variant	MODERATE	4/12	c.260A>G	p.Asn87Ser	940/2212	260/1125	87/374			0.534	6.4402	-	Zhang et al. 2019		23632
Q_01_01	1	NC_019458.2:99124215_A/G	99124215	rs159646605	plus	G	CA14	101103199	transcript	XM_012180411.2	missense_variant	MODERATE	2/10	c.209A>G	p.Asn70Ser	889/2161	209/1074	70/357			0.534	6.4402	-	Zhang et al. 2019		23632
Q_01_01	1	NC_019458.2:99124215_A/G	99124215	rs159646605	plus	G	CA14	101103199	transcript	XM_012180413.2	missense_variant	MODERATE	4/12	c.107A>G	p.Asn36Ser	735/2007	107/972	36/323			0.534	6.4402	-	Zhang et al. 2019		23632
Q_01_01	1	NC_019458.2:99124215_A/G	99124215	rs159646605	plus	G	CA14	101103199	transcript	XM_012180420.2	missense_variant	MODERATE	4/12	c.89A>G	p.Asn30Ser	643/1915	89/954	30/317			0.534	6.4402	-	Zhang et al. 2019		23632
Q_01_01	1	NC_019458.2:99124215_A/G	99124215	rs159646605	plus	G	CA14	101103199	transcript	XM_015092225.1	missense_variant	MODERATE	3/11	c.134A>G	p.Asn45Ser	588/1860	134/999	45/332			0.534	6.4402	-	Zhang et al. 2019		23632
Q_01_01	1	NC_019458.2:99124215_A/G	99124215	rs159646605	plus	G	CA14	101103199	transcript	XM_015092226.1	missense_variant	MODERATE	3/11	c.77A>G	p.Asn26Ser	237/1509	77/942	26/313			0.534	6.4402	-	Zhang et al. 2019		23632
Q_01_01	1	NC_019458.2:99124283_C/T	99124283	rs161761328	plus	T	CA14	101103199	transcript	XM_004002442.3	missense_variant	MODERATE	3/11	c.214C>T	p.Pro72Ser	596/1800	214/1011	72/336			0.6441	6.4402	-	Zhang et al. 2019		23632
Q_01_01	1	NC_019458.2:99124283_C/T	99124283	rs161761328	plus	T	CA14	101103199	transcript	XM_012180403.2	missense_variant	MODERATE	4/12	c.328C>T	p.Pro110Ser	1008/2212	328/1125	110/374			0.6441	6.4402	-	Zhang et al. 2019		23632
Q_01_01	1	NC_019458.2:99124283_C/T	99124283	rs161761328	plus	T	CA14	101103199	transcript	XM_012180411.2	missense_variant	MODERATE	2/10	c.277C>T	p.Pro93Ser	957/2161	277/1074	93/357			0.6441	6.4402	-	Zhang et al. 2019		23632
Q_01_01	1	NC_019458.2:99124283_C/T	99124283	rs161761328	plus	T	CA14	101103199	transcript	XM_012180413.2	missense_variant	MODERATE	4/12	c.175C>T	p.Pro59Ser	803/2007	175/972	59/323			0.6441	6.4402	-	Zhang et al. 2019		23632
Q_01_01	1	NC_019458.2:99124283_C/T	99124283	rs161761328	plus	T	CA14	101103199	transcript	XM_012180420.2	missense_variant	MODERATE	4/12	c.157C>T	p.Pro53Ser	711/1915	157/954	53/317			0.6441	6.4402	-	Zhang et al. 2019		23632
Q_01_01	1	NC_019458.2:99124283_C/T	99124283	rs161761328	plus	T	CA14	101103199	transcript	XM_015092225.1	missense_variant	MODERATE	3/11	c.202C>T	p.Pro68Ser	656/1860	202/999	68/332			0.6441	6.4402	-	Zhang et al. 2019		23632
Q_01_01	1	NC_019458.2:99124283_C/T	99124283	rs161761328	plus	T	CA14	101103199	transcript	XM_015092226.1	missense_variant	MODERATE	3/11	c.145C>T	p.Pro49Ser	305/1509	145/942	49/313			0.6441	6.4402	-	Zhang et al. 2019		23632
Q_01_01	1	NC_019458.2:99125325_C/G	99125325	rs416236654	plus	G	CA14	101103199	transcript	XM_004002442.3	intron_variant	MODIFIER	4/10	c.400-16C>G							4.6173	6.4402	+	Zhang et al. 2019		23632
Q_01_01	1	NC_019458.2:99125325_C/G	99125325	rs416236654	minus	G	APH1A	101103438	transcript	XM_004002443.3	downstream_gene_variant	MODIFIER		c.*3021G>C					2288		4.6173	6.4402	+			51107
Q_01_01	1	NC_019458.2:99125325_C/G	99125325	rs416236654	plus	G	CA14	101103199	transcript	XM_012180403.2	intron_variant	MODIFIER	5/11	c.514-16C>G							4.6173	6.4402	+	Zhang et al. 2019		23632
Q_01_01	1	NC_019458.2:99125325_C/G	99125325	rs416236654	plus	G	CA14	101103199	transcript	XM_012180411.2	intron_variant	MODIFIER	3/9	c.463-16C>G							4.6173	6.4402	+	Zhang et al. 2019		23632
Q_01_01	1	NC_019458.2:99125325_C/G	99125325	rs416236654	plus	G	CA14	101103199	transcript	XM_012180413.2	intron_variant	MODIFIER	5/11	c.361-16C>G							4.6173	6.4402	+	Zhang et al. 2019		23632
Q_01_01	1	NC_019458.2:99125325_C/G	99125325	rs416236654	plus	G	CA14	101103199	transcript	XM_012180420.2	intron_variant	MODIFIER	5/11	c.343-16C>G							4.6173	6.4402	+	Zhang et al. 2019		23632
Q_01_01	1	NC_019458.2:99125325_C/G	99125325	rs416236654	plus	G	CA14	101103199	transcript	XM_012180430.2	intron_variant	MODIFIER	3/9	c.313-16C>G							4.6173	6.4402	+	Zhang et al. 2019		23632
Q_01_01	1	NC_019458.2:99125325_C/G	99125325	rs416236654	plus	G	CA14	101103199	transcript	XM_015092225.1	intron_variant	MODIFIER	4/10	c.388-16C>G							4.6173	6.4402	+	Zhang et al. 2019		23632
Q_01_01	1	NC_019458.2:99125325_C/G	99125325	rs416236654	plus	G	CA14	101103199	transcript	XM_015092226.1	intron_variant	MODIFIER	4/10	c.331-16C>G							4.6173	6.4402	+	Zhang et al. 2019		23632
Q_01_01	1	NC_019458.2:99125476_C/T	99125476	rs159646574	plus	T	CA14	101103199	transcript	XM_004002442.3	intron_variant	MODIFIER	5/10	c.495+40C>T							4.6176	6.4402	+	Zhang et al. 2019		23632
Q_01_01	1	NC_019458.2:99125476_C/T	99125476	rs159646574	minus	T	APH1A	101103438	transcript	XM_004002443.3	downstream_gene_variant	MODIFIER		c.*2870G>A					2137		4.6176	6.4402	+			51107
Q_01_01	1	NC_019458.2:99125476_C/T	99125476	rs159646574	plus	T	CA14	101103199	transcript	XM_012180403.2	intron_variant	MODIFIER	6/11	c.609+40C>T							4.6176	6.4402	+	Zhang et al. 2019		23632
Q_01_01	1	NC_019458.2:99125476_C/T	99125476	rs159646574	plus	T	CA14	101103199	transcript	XM_012180411.2	intron_variant	MODIFIER	4/9	c.558+40C>T							4.6176	6.4402	+	Zhang et al. 2019		23632
Q_01_01	1	NC_019458.2:99125476_C/T	99125476	rs159646574	plus	T	CA14	101103199	transcript	XM_012180413.2	intron_variant	MODIFIER	6/11	c.456+40C>T							4.6176	6.4402	+	Zhang et al. 2019		23632
Q_01_01	1	NC_019458.2:99125476_C/T	99125476	rs159646574	plus	T	CA14	101103199	transcript	XM_012180420.2	intron_variant	MODIFIER	6/11	c.438+40C>T							4.6176	6.4402	+	Zhang et al. 2019		23632
Q_01_01	1	NC_019458.2:99125476_C/T	99125476	rs159646574	plus	T	CA14	101103199	transcript	XM_012180430.2	intron_variant	MODIFIER	4/9	c.408+40C>T							4.6176	6.4402	+	Zhang et al. 2019		23632
Q_01_01	1	NC_019458.2:99125476_C/T	99125476	rs159646574	plus	T	CA14	101103199	transcript	XM_015092225.1	intron_variant	MODIFIER	5/10	c.483+40C>T							4.6176	6.4402	+	Zhang et al. 2019		23632
Q_01_01	1	NC_019458.2:99125476_C/T	99125476	rs159646574	plus	T	CA14	101103199	transcript	XM_015092226.1	intron_variant	MODIFIER	5/10	c.426+40C>T							4.6176	6.4402	+	Zhang et al. 2019		23632
Q_01_01	1	NC_019458.2:99125897_G/A	99125897		plus	A	CA14	101103199	transcript	XM_004002442.3	missense_variant	MODERATE	7/11	c.577G>A	p.Val193Met	959/1800	577/1011	193/336			3.7354	6.4402	-	Zhang et al. 2019		23632
Q_01_01	1	NC_019458.2:99125897_G/A	99125897		plus	A	CA14	101103199	transcript	XM_012180403.2	missense_variant	MODERATE	8/12	c.691G>A	p.Val231Met	1371/2212	691/1125	231/374			3.7354	6.4402	-	Zhang et al. 2019		23632
Q_01_01	1	NC_019458.2:99125897_G/A	99125897		plus	A	CA14	101103199	transcript	XM_012180411.2	missense_variant	MODERATE	6/10	c.640G>A	p.Val214Met	1320/2161	640/1074	214/357			3.7354	6.4402	-	Zhang et al. 2019		23632
Q_01_01	1	NC_019458.2:99125897_G/A	99125897		plus	A	CA14	101103199	transcript	XM_012180413.2	missense_variant	MODERATE	8/12	c.538G>A	p.Val180Met	1166/2007	538/972	180/323			3.7354	6.4402	-	Zhang et al. 2019		23632
Q_01_01	1	NC_019458.2:99125897_G/A	99125897		plus	A	CA14	101103199	transcript	XM_012180420.2	missense_variant	MODERATE	8/12	c.520G>A	p.Val174Met	1074/1915	520/954	174/317			3.7354	6.4402	-	Zhang et al. 2019		23632
Q_01_01	1	NC_019458.2:99125897_G/A	99125897		plus	A	CA14	101103199	transcript	XM_012180430.2	missense_variant	MODERATE	6/10	c.490G>A	p.Val164Met	1179/2020	490/924	164/307			3.7354	6.4402	-	Zhang et al. 2019		23632
Q_01_01	1	NC_019458.2:99125897_G/A	99125897		plus	A	CA14	101103199	transcript	XM_015092225.1	missense_variant	MODERATE	7/11	c.565G>A	p.Val189Met	1019/1860	565/999	189/332			3.7354	6.4402	-	Zhang et al. 2019		23632
Q_01_01	1	NC_019458.2:99125897_G/A	99125897		plus	A	CA14	101103199	transcript	XM_015092226.1	missense_variant	MODERATE	7/11	c.508G>A	p.Val170Met	668/1509	508/942	170/313			3.7354	6.4402	-	Zhang et al. 2019		23632
Q_01_01	1	NC_019458.2:99125925_C/T	99125925	rs420926497	plus	T	CA14	101103199	transcript	XM_004002442.3	missense_variant	MODERATE	7/11	c.605C>T	p.Pro202Leu	987/1800	605/1011	202/336			0.8249	6.4402	-	Zhang et al. 2019		23632
Q_01_01	1	NC_019458.2:99125925_C/T	99125925	rs420926497	plus	T	CA14	101103199	transcript	XM_012180403.2	missense_variant	MODERATE	8/12	c.719C>T	p.Pro240Leu	1399/2212	719/1125	240/374			0.8249	6.4402	-	Zhang et al. 2019		23632
Q_01_01	1	NC_019458.2:99125925_C/T	99125925	rs420926497	plus	T	CA14	101103199	transcript	XM_012180411.2	missense_variant	MODERATE	6/10	c.668C>T	p.Pro223Leu	1348/2161	668/1074	223/357			0.8249	6.4402	-	Zhang et al. 2019		23632
Q_01_01	1	NC_019458.2:99125925_C/T	99125925	rs420926497	plus	T	CA14	101103199	transcript	XM_012180413.2	missense_variant	MODERATE	8/12	c.566C>T	p.Pro189Leu	1194/2007	566/972	189/323			0.8249	6.4402	-	Zhang et al. 2019		23632
Q_01_01	1	NC_019458.2:99125925_C/T	99125925	rs420926497	plus	T	CA14	101103199	transcript	XM_012180420.2	missense_variant	MODERATE	8/12	c.548C>T	p.Pro183Leu	1102/1915	548/954	183/317			0.8249	6.4402	-	Zhang et al. 2019		23632
Q_01_01	1	NC_019458.2:99125925_C/T	99125925	rs420926497	plus	T	CA14	101103199	transcript	XM_012180430.2	missense_variant	MODERATE	6/10	c.518C>T	p.Pro173Leu	1207/2020	518/924	173/307			0.8249	6.4402	-	Zhang et al. 2019		23632
Q_01_01	1	NC_019458.2:99125925_C/T	99125925	rs420926497	plus	T	CA14	101103199	transcript	XM_015092225.1	missense_variant	MODERATE	7/11	c.593C>T	p.Pro198Leu	1047/1860	593/999	198/332			0.8249	6.4402	-	Zhang et al. 2019		23632
Q_01_01	1	NC_019458.2:99125925_C/T	99125925	rs420926497	plus	T	CA14	101103199	transcript	XM_015092226.1	missense_variant	MODERATE	7/11	c.536C>T	p.Pro179Leu	696/1509	536/942	179/313			0.8249	6.4402	-	Zhang et al. 2019		23632
Q_01_01	1	NC_019458.2:99130176_C/A	99130176	rs162298024	plus	A	CA14	101103199	transcript	XM_004002442.3	downstream_gene_variant	MODIFIER		c.*3278C>A					2871		4.576	6.4402	+	Zhang et al. 2019		23632
Q_01_01	1	NC_019458.2:99130176_C/A	99130176	rs162298024	minus	A	APH1A	101103438	transcript	XM_004002443.3	synonymous_variant	LOW	2/7	c.279G>T	p.Leu93Leu	503/1755	279/798	93/265			4.576	6.4402	+			51107
Q_01_01	1	NC_019458.2:99130176_C/A	99130176	rs162298024	plus	A	CA14	101103199	transcript	XM_012180403.2	downstream_gene_variant	MODIFIER		c.*3278C>A					2871		4.576	6.4402	+	Zhang et al. 2019		23632
Q_01_01	1	NC_019458.2:99130176_C/A	99130176	rs162298024	plus	A	CA14	101103199	transcript	XM_012180411.2	downstream_gene_variant	MODIFIER		c.*3278C>A					2871		4.576	6.4402	+	Zhang et al. 2019		23632
Q_01_01	1	NC_019458.2:99130176_C/A	99130176	rs162298024	plus	A	CA14	101103199	transcript	XM_012180413.2	downstream_gene_variant	MODIFIER		c.*3278C>A					2871		4.576	6.4402	+	Zhang et al. 2019		23632
Q_01_01	1	NC_019458.2:99130176_C/A	99130176	rs162298024	plus	A	CA14	101103199	transcript	XM_012180420.2	downstream_gene_variant	MODIFIER		c.*3278C>A					2871		4.576	6.4402	+	Zhang et al. 2019		23632
Q_01_01	1	NC_019458.2:99130176_C/A	99130176	rs162298024	plus	A	CA14	101103199	transcript	XM_012180430.2	downstream_gene_variant	MODIFIER		c.*3278C>A					2871		4.576	6.4402	+	Zhang et al. 2019		23632
Q_01_01	1	NC_019458.2:99130176_C/A	99130176	rs162298024	plus	A	CA14	101103199	transcript	XM_015092225.1	downstream_gene_variant	MODIFIER		c.*3278C>A					2871		4.576	6.4402	+	Zhang et al. 2019		23632
Q_01_01	1	NC_019458.2:99130176_C/A	99130176	rs162298024	plus	A	CA14	101103199	transcript	XM_015092226.1	downstream_gene_variant	MODIFIER		c.*3278C>A					2871		4.576	6.4402	+	Zhang et al. 2019		23632
Q_01_01	1	NC_019458.2:99131640_A/G	99131640	rs423096450		G	APH1A-C1H1orf54	101103438-101103855	intergenic_region	101103438-101103855	intergenic_region	MODIFIER		n.99131640A>G							4.5252	6.4402	+
Q_01_01	1	NC_019458.2:99131640_A/G	99131640	rs423096450	plus	G	CA14	101103199	transcript	XM_004002442.3	downstream_gene_variant	MODIFIER		c.*4742A>G					4335		4.5252	6.4402	+	Zhang et al. 2019		23632
Q_01_01	1	NC_019458.2:99131640_A/G	99131640	rs423096450	minus	G	APH1A	101103438	transcript	XM_004002443.3	upstream_gene_variant	MODIFIER		c.-389T>C					165		4.5252	6.4402	+			51107
Q_01_01	1	NC_019458.2:99131640_A/G	99131640	rs423096450	plus	G	C1H1orf54	101103855	transcript	XM_004002445.2	upstream_gene_variant	MODIFIER		c.-4368A>G					4301		4.5252	6.4402	+			79630
Q_01_01	1	NC_019458.2:99131640_A/G	99131640	rs423096450	plus	G	CA14	101103199	transcript	XM_012180403.2	downstream_gene_variant	MODIFIER		c.*4742A>G					4335		4.5252	6.4402	+	Zhang et al. 2019		23632
Q_01_01	1	NC_019458.2:99131640_A/G	99131640	rs423096450	plus	G	CA14	101103199	transcript	XM_012180411.2	downstream_gene_variant	MODIFIER		c.*4742A>G					4335		4.5252	6.4402	+	Zhang et al. 2019		23632
Q_01_01	1	NC_019458.2:99131640_A/G	99131640	rs423096450	plus	G	CA14	101103199	transcript	XM_012180413.2	downstream_gene_variant	MODIFIER		c.*4742A>G					4335		4.5252	6.4402	+	Zhang et al. 2019		23632
Q_01_01	1	NC_019458.2:99131640_A/G	99131640	rs423096450	plus	G	CA14	101103199	transcript	XM_012180420.2	downstream_gene_variant	MODIFIER		c.*4742A>G					4335		4.5252	6.4402	+	Zhang et al. 2019		23632
Q_01_01	1	NC_019458.2:99131640_A/G	99131640	rs423096450	plus	G	CA14	101103199	transcript	XM_012180430.2	downstream_gene_variant	MODIFIER		c.*4742A>G					4335		4.5252	6.4402	+	Zhang et al. 2019		23632
Q_01_01	1	NC_019458.2:99131640_A/G	99131640	rs423096450	plus	G	C1H1orf54	101103855	transcript	XM_012180462.1	upstream_gene_variant	MODIFIER		c.-4368A>G					4301		4.5252	6.4402	+			79630
Q_01_01	1	NC_019458.2:99131640_A/G	99131640	rs423096450	plus	G	CA14	101103199	transcript	XM_015092225.1	downstream_gene_variant	MODIFIER		c.*4742A>G					4335		4.5252	6.4402	+	Zhang et al. 2019		23632
Q_01_01	1	NC_019458.2:99131640_A/G	99131640	rs423096450	plus	G	CA14	101103199	transcript	XM_015092226.1	downstream_gene_variant	MODIFIER		c.*4742A>G					4335		4.5252	6.4402	+	Zhang et al. 2019		23632
Q_01_01	1	NC_019458.2:99131644_A/C	99131644			C	APH1A-C1H1orf54	101103438-101103855	intergenic_region	101103438-101103855	intergenic_region	MODIFIER		n.99131644A>C							4.5252	6.4402	+
Q_01_01	1	NC_019458.2:99131644_A/C	99131644		plus	C	CA14	101103199	transcript	XM_004002442.3	downstream_gene_variant	MODIFIER		c.*4746A>C					4339		4.5252	6.4402	+	Zhang et al. 2019		23632
Q_01_01	1	NC_019458.2:99131644_A/C	99131644		minus	C	APH1A	101103438	transcript	XM_004002443.3	upstream_gene_variant	MODIFIER		c.-393T>G					169		4.5252	6.4402	+			51107
Q_01_01	1	NC_019458.2:99131644_A/C	99131644		plus	C	C1H1orf54	101103855	transcript	XM_004002445.2	upstream_gene_variant	MODIFIER		c.-4364A>C					4297		4.5252	6.4402	+			79630
Q_01_01	1	NC_019458.2:99131644_A/C	99131644		plus	C	CA14	101103199	transcript	XM_012180403.2	downstream_gene_variant	MODIFIER		c.*4746A>C					4339		4.5252	6.4402	+	Zhang et al. 2019		23632
Q_01_01	1	NC_019458.2:99131644_A/C	99131644		plus	C	CA14	101103199	transcript	XM_012180411.2	downstream_gene_variant	MODIFIER		c.*4746A>C					4339		4.5252	6.4402	+	Zhang et al. 2019		23632
Q_01_01	1	NC_019458.2:99131644_A/C	99131644		plus	C	CA14	101103199	transcript	XM_012180413.2	downstream_gene_variant	MODIFIER		c.*4746A>C					4339		4.5252	6.4402	+	Zhang et al. 2019		23632
Q_01_01	1	NC_019458.2:99131644_A/C	99131644		plus	C	CA14	101103199	transcript	XM_012180420.2	downstream_gene_variant	MODIFIER		c.*4746A>C					4339		4.5252	6.4402	+	Zhang et al. 2019		23632
Q_01_01	1	NC_019458.2:99131644_A/C	99131644		plus	C	CA14	101103199	transcript	XM_012180430.2	downstream_gene_variant	MODIFIER		c.*4746A>C					4339		4.5252	6.4402	+	Zhang et al. 2019		23632
Q_01_01	1	NC_019458.2:99131644_A/C	99131644		plus	C	C1H1orf54	101103855	transcript	XM_012180462.1	upstream_gene_variant	MODIFIER		c.-4364A>C					4297		4.5252	6.4402	+			79630
Q_01_01	1	NC_019458.2:99131644_A/C	99131644		plus	C	CA14	101103199	transcript	XM_015092225.1	downstream_gene_variant	MODIFIER		c.*4746A>C					4339		4.5252	6.4402	+	Zhang et al. 2019		23632
Q_01_01	1	NC_019458.2:99131644_A/C	99131644		plus	C	CA14	101103199	transcript	XM_015092226.1	downstream_gene_variant	MODIFIER		c.*4746A>C					4339		4.5252	6.4402	+	Zhang et al. 2019		23632
Q_01_01	1	NC_019458.2:99131645_C/G	99131645	rs1090957089		G	APH1A-C1H1orf54	101103438-101103855	intergenic_region	101103438-101103855	intergenic_region	MODIFIER		n.99131645C>G							4.5252	6.4402	+
Q_01_01	1	NC_019458.2:99131645_C/G	99131645	rs1090957089	plus	G	CA14	101103199	transcript	XM_004002442.3	downstream_gene_variant	MODIFIER		c.*4747C>G					4340		4.5252	6.4402	+	Zhang et al. 2019		23632
Q_01_01	1	NC_019458.2:99131645_C/G	99131645	rs1090957089	minus	G	APH1A	101103438	transcript	XM_004002443.3	upstream_gene_variant	MODIFIER		c.-394G>C					170		4.5252	6.4402	+			51107
Q_01_01	1	NC_019458.2:99131645_C/G	99131645	rs1090957089	plus	G	C1H1orf54	101103855	transcript	XM_004002445.2	upstream_gene_variant	MODIFIER		c.-4363C>G					4296		4.5252	6.4402	+			79630
Q_01_01	1	NC_019458.2:99131645_C/G	99131645	rs1090957089	plus	G	CA14	101103199	transcript	XM_012180403.2	downstream_gene_variant	MODIFIER		c.*4747C>G					4340		4.5252	6.4402	+	Zhang et al. 2019		23632
Q_01_01	1	NC_019458.2:99131645_C/G	99131645	rs1090957089	plus	G	CA14	101103199	transcript	XM_012180411.2	downstream_gene_variant	MODIFIER		c.*4747C>G					4340		4.5252	6.4402	+	Zhang et al. 2019		23632
Q_01_01	1	NC_019458.2:99131645_C/G	99131645	rs1090957089	plus	G	CA14	101103199	transcript	XM_012180413.2	downstream_gene_variant	MODIFIER		c.*4747C>G					4340		4.5252	6.4402	+	Zhang et al. 2019		23632
Q_01_01	1	NC_019458.2:99131645_C/G	99131645	rs1090957089	plus	G	CA14	101103199	transcript	XM_012180420.2	downstream_gene_variant	MODIFIER		c.*4747C>G					4340		4.5252	6.4402	+	Zhang et al. 2019		23632
Q_01_01	1	NC_019458.2:99131645_C/G	99131645	rs1090957089	plus	G	CA14	101103199	transcript	XM_012180430.2	downstream_gene_variant	MODIFIER		c.*4747C>G					4340		4.5252	6.4402	+	Zhang et al. 2019		23632
Q_01_01	1	NC_019458.2:99131645_C/G	99131645	rs1090957089	plus	G	C1H1orf54	101103855	transcript	XM_012180462.1	upstream_gene_variant	MODIFIER		c.-4363C>G					4296		4.5252	6.4402	+			79630
Q_01_01	1	NC_019458.2:99131645_C/G	99131645	rs1090957089	plus	G	CA14	101103199	transcript	XM_015092225.1	downstream_gene_variant	MODIFIER		c.*4747C>G					4340		4.5252	6.4402	+	Zhang et al. 2019		23632
Q_01_01	1	NC_019458.2:99131645_C/G	99131645	rs1090957089	plus	G	CA14	101103199	transcript	XM_015092226.1	downstream_gene_variant	MODIFIER		c.*4747C>G					4340		4.5252	6.4402	+	Zhang et al. 2019		23632
Q_01_01	1	NC_019458.2:99135176_G/A	99135176	rs411049630		A	APH1A-C1H1orf54	101103438-101103855	intergenic_region	101103438-101103855	intergenic_region	MODIFIER		n.99135176G>A							4.8058	6.4402	+
Q_01_01	1	NC_019458.2:99135176_G/A	99135176	rs411049630	minus	A	APH1A	101103438	transcript	XM_004002443.3	upstream_gene_variant	MODIFIER		c.-3925C>T					3701		4.8058	6.4402	+			51107
Q_01_01	1	NC_019458.2:99135176_G/A	99135176	rs411049630	plus	A	C1H1orf54	101103855	transcript	XM_004002445.2	upstream_gene_variant	MODIFIER		c.-832G>A					765		4.8058	6.4402	+			79630
Q_01_01	1	NC_019458.2:99135176_G/A	99135176	rs411049630	plus	A	C1H1orf54	101103855	transcript	XM_012180462.1	upstream_gene_variant	MODIFIER		c.-832G>A					765		4.8058	6.4402	+			79630
Q_01_01	1	NC_019458.2:99135408_G/A	99135408	rs400910269		A	APH1A-C1H1orf54	101103438-101103855	intergenic_region	101103438-101103855	intergenic_region	MODIFIER		n.99135408G>A							4.8049	6.4402	+
Q_01_01	1	NC_019458.2:99135408_G/A	99135408	rs400910269	minus	A	APH1A	101103438	transcript	XM_004002443.3	upstream_gene_variant	MODIFIER		c.-4157C>T					3933		4.8049	6.4402	+			51107
Q_01_01	1	NC_019458.2:99135408_G/A	99135408	rs400910269	plus	A	C1H1orf54	101103855	transcript	XM_004002445.2	upstream_gene_variant	MODIFIER		c.-600G>A					533		4.8049	6.4402	+			79630
Q_01_01	1	NC_019458.2:99135408_G/A	99135408	rs400910269	plus	A	C1H1orf54	101103855	transcript	XM_012180462.1	upstream_gene_variant	MODIFIER		c.-600G>A					533		4.8049	6.4402	+			79630
Q_01_01	1	NC_019458.2:99135613_G/A	99135613	rs414037665		A	APH1A-C1H1orf54	101103438-101103855	intergenic_region	101103438-101103855	intergenic_region	MODIFIER		n.99135613G>A							6.1928	6.4402	+
Q_01_01	1	NC_019458.2:99135613_G/A	99135613	rs414037665	minus	A	APH1A	101103438	transcript	XM_004002443.3	upstream_gene_variant	MODIFIER		c.-4362C>T					4138		6.1928	6.4402	+			51107
Q_01_01	1	NC_019458.2:99135613_G/A	99135613	rs414037665	plus	A	C1H1orf54	101103855	transcript	XM_004002445.2	upstream_gene_variant	MODIFIER		c.-395G>A					328		6.1928	6.4402	+			79630
Q_01_01	1	NC_019458.2:99135613_G/A	99135613	rs414037665	plus	A	C1H1orf54	101103855	transcript	XM_012180462.1	upstream_gene_variant	MODIFIER		c.-395G>A					328		6.1928	6.4402	+			79630
Q_01_01	1	NC_019458.2:99135762_C/G	99135762	rs161761301		G	APH1A-C1H1orf54	101103438-101103855	intergenic_region	101103438-101103855	intergenic_region	MODIFIER		n.99135762C>G							5.5619	6.4402	+
Q_01_01	1	NC_019458.2:99135762_C/G	99135762	rs161761301	minus	G	APH1A	101103438	transcript	XM_004002443.3	upstream_gene_variant	MODIFIER		c.-4511G>C					4287		5.5619	6.4402	+			51107
Q_01_01	1	NC_019458.2:99135762_C/G	99135762	rs161761301	plus	G	C1H1orf54	101103855	transcript	XM_004002445.2	upstream_gene_variant	MODIFIER		c.-246C>G					179		5.5619	6.4402	+			79630
Q_01_01	1	NC_019458.2:99135762_C/G	99135762	rs161761301	plus	G	C1H1orf54	101103855	transcript	XM_012180462.1	upstream_gene_variant	MODIFIER		c.-246C>G					179		5.5619	6.4402	+			79630
Q_01_01	1	NC_019458.2:99137110_T/C	99137110	rs414488805	plus	C	C1H1orf54	101103855	transcript	XM_004002445.2	intron_variant	MODIFIER	1/5	c.47-146T>C							5.6476	6.4402	+			79630
Q_01_01	1	NC_019458.2:99137110_T/C	99137110	rs414488805	plus	C	C1H1orf54	101103855	transcript	XM_012180462.1	intron_variant	MODIFIER	1/5	c.47-146T>C							5.6476	6.4402	+			79630
Q_01_01	1	NC_019458.2:99137427_G/A	99137427	rs161761293	plus	A	C1H1orf54	101103855	transcript	XM_004002445.2	intron_variant	MODIFIER	2/5	c.130+88G>A							5.7195	6.4402	+			79630
Q_01_01	1	NC_019458.2:99137427_G/A	99137427	rs161761293	plus	A	C1H1orf54	101103855	transcript	XM_012180462.1	intron_variant	MODIFIER	2/5	c.130+88G>A							5.7195	6.4402	+			79630
Q_01_01	1	NC_019458.2:99137451_C/A	99137451	rs421404611	plus	A	C1H1orf54	101103855	transcript	XM_004002445.2	intron_variant	MODIFIER	2/5	c.130+112C>A							5.7423	6.4402	+			79630
Q_01_01	1	NC_019458.2:99137451_C/A	99137451	rs421404611	plus	A	C1H1orf54	101103855	transcript	XM_012180462.1	intron_variant	MODIFIER	2/5	c.130+112C>A							5.7423	6.4402	+			79630
Q_01_01	1	NC_019458.2:99137486_C/T	99137486	rs402201510	plus	T	C1H1orf54	101103855	transcript	XM_004002445.2	intron_variant	MODIFIER	2/5	c.130+147C>T							5.6946	6.4402	+			79630
Q_01_01	1	NC_019458.2:99137486_C/T	99137486	rs402201510	plus	T	C1H1orf54	101103855	transcript	XM_012180462.1	intron_variant	MODIFIER	2/5	c.130+147C>T							5.6946	6.4402	+			79630
Q_01_01	1	NC_019458.2:99137563_A/G	99137563	rs407111047	plus	G	C1H1orf54	101103855	transcript	XM_004002445.2	intron_variant	MODIFIER	2/5	c.130+224A>G							5.7896	6.4402	+			79630
Q_01_01	1	NC_019458.2:99137563_A/G	99137563	rs407111047	plus	G	C1H1orf54	101103855	transcript	XM_012180462.1	intron_variant	MODIFIER	2/5	c.130+224A>G							5.7896	6.4402	+			79630
Q_01_01	1	NC_019458.2:99137594_G/A	99137594	rs420555156	plus	A	C1H1orf54	101103855	transcript	XM_004002445.2	intron_variant	MODIFIER	2/5	c.130+255G>A							5.8157	6.4402	+			79630
Q_01_01	1	NC_019458.2:99137594_G/A	99137594	rs420555156	plus	A	C1H1orf54	101103855	transcript	XM_012180462.1	intron_variant	MODIFIER	2/5	c.130+255G>A							5.8157	6.4402	+			79630
Q_01_01	1	NC_019458.2:99137667_C/T	99137667		plus	T	C1H1orf54	101103855	transcript	XM_004002445.2	intron_variant	MODIFIER	2/5	c.131-326C>T							4.9936	6.4402	+			79630
Q_01_01	1	NC_019458.2:99137667_C/T	99137667		plus	T	C1H1orf54	101103855	transcript	XM_012180462.1	intron_variant	MODIFIER	2/5	c.131-326C>T							4.9936	6.4402	+			79630
Q_01_01	1	NC_019458.2:99137668_A/G	99137668	rs400863192	plus	G	C1H1orf54	101103855	transcript	XM_004002445.2	intron_variant	MODIFIER	2/5	c.131-325A>G							5.9877	6.4402	+			79630
Q_01_01	1	NC_019458.2:99137668_A/G	99137668	rs400863192	plus	G	C1H1orf54	101103855	transcript	XM_012180462.1	intron_variant	MODIFIER	2/5	c.131-325A>G							5.9877	6.4402	+			79630
Q_01_01	1	NC_019458.2:99137672_C/T	99137672	rs590571143	plus	T	C1H1orf54	101103855	transcript	XM_004002445.2	intron_variant	MODIFIER	2/5	c.131-321C>T							5.9877	6.4402	+			79630
Q_01_01	1	NC_019458.2:99137672_C/T	99137672	rs590571143	plus	T	C1H1orf54	101103855	transcript	XM_012180462.1	intron_variant	MODIFIER	2/5	c.131-321C>T							5.9877	6.4402	+			79630
Q_01_01	1	NC_019458.2:99137673_T/C	99137673	rs593597310	plus	C	C1H1orf54	101103855	transcript	XM_004002445.2	intron_variant	MODIFIER	2/5	c.131-320T>C							5.1963	6.4402	+			79630
Q_01_01	1	NC_019458.2:99137673_T/C	99137673	rs593597310	plus	C	C1H1orf54	101103855	transcript	XM_012180462.1	intron_variant	MODIFIER	2/5	c.131-320T>C							5.1963	6.4402	+			79630
Q_01_01	1	NC_019458.2:99137837_T/C	99137837	rs419179820	plus	C	C1H1orf54	101103855	transcript	XM_004002445.2	intron_variant	MODIFIER	2/5	c.131-156T>C							5.6108	6.4402	+			79630
Q_01_01	1	NC_019458.2:99137837_T/C	99137837	rs419179820	plus	C	C1H1orf54	101103855	transcript	XM_012180462.1	intron_variant	MODIFIER	2/5	c.131-156T>C							5.6108	6.4402	+			79630
Q_01_01	1	NC_019458.2:99137933_T/C	99137933	rs399754600	plus	C	C1H1orf54	101103855	transcript	XM_004002445.2	intron_variant	MODIFIER	2/5	c.131-60T>C							5.7822	6.4402	+			79630
Q_01_01	1	NC_019458.2:99137933_T/C	99137933	rs399754600	plus	C	C1H1orf54	101103855	transcript	XM_012180462.1	intron_variant	MODIFIER	2/5	c.131-60T>C							5.7822	6.4402	+			79630
Q_01_01	1	NC_019458.2:99138281_T/C	99138281	rs426007411	plus	C	C1H1orf54	101103855	transcript	XM_004002445.2	intron_variant	MODIFIER	3/5	c.190-187T>C							5.5915	6.4402	+			79630
Q_01_01	1	NC_019458.2:99138281_T/C	99138281	rs426007411	plus	C	C1H1orf54	101103855	transcript	XM_012180462.1	intron_variant	MODIFIER	3/5	c.190-187T>C							5.5915	6.4402	+			79630
Q_01_01	1	NC_019458.2:99138425_C/T	99138425	rs402734449	plus	T	C1H1orf54	101103855	transcript	XM_004002445.2	intron_variant	MODIFIER	3/5	c.190-43C>T							5.645	6.4402	+			79630
Q_01_01	1	NC_019458.2:99138425_C/T	99138425	rs402734449	plus	T	C1H1orf54	101103855	transcript	XM_012180462.1	intron_variant	MODIFIER	3/5	c.190-43C>T							5.645	6.4402	+			79630
Q_01_01	1	NC_019458.2:99138625_G/C	99138625	rs411708001	plus	C	C1H1orf54	101103855	transcript	XM_004002445.2	intron_variant	MODIFIER	4/5	c.297+50G>C							5.6476	6.4402	+			79630
Q_01_01	1	NC_019458.2:99138625_G/C	99138625	rs411708001	plus	C	C1H1orf54	101103855	transcript	XM_012180462.1	intron_variant	MODIFIER	4/5	c.297+50G>C							5.6476	6.4402	+			79630
Q_01_01	1	NC_019458.2:99138760_A/T	99138760	rs425064660	plus	T	C1H1orf54	101103855	transcript	XM_004002445.2	intron_variant	MODIFIER	4/5	c.297+185A>T							5.624	6.4402	+			79630
Q_01_01	1	NC_019458.2:99138760_A/T	99138760	rs425064660	plus	T	C1H1orf54	101103855	transcript	XM_012180462.1	intron_variant	MODIFIER	4/5	c.297+185A>T							5.624	6.4402	+			79630
Q_01_01	1	NC_019458.2:99138992_G/T	99138992	rs1093506286	plus	T	C1H1orf54	101103855	transcript	XM_004002445.2	intron_variant	MODIFIER	4/5	c.297+417G>T							5.6185	6.4402	+			79630
Q_01_01	1	NC_019458.2:99138992_G/T	99138992	rs1093506286	plus	T	C1H1orf54	101103855	transcript	XM_012180462.1	intron_variant	MODIFIER	4/5	c.297+417G>T							5.6185	6.4402	+			79630
Q_01_01	1	NC_019458.2:99139241_C/T	99139241	rs404331899	plus	T	C1H1orf54	101103855	transcript	XM_004002445.2	intron_variant	MODIFIER	4/5	c.297+666C>T							5.8165	6.4402	+			79630
Q_01_01	1	NC_019458.2:99139241_C/T	99139241	rs404331899	plus	T	CIART	101116794	transcript	XM_004003631.3	upstream_gene_variant	MODIFIER		c.-6848C>T					4874		5.8165	6.4402	+			148523
Q_01_01	1	NC_019458.2:99139241_C/T	99139241	rs404331899	plus	T	C1H1orf54	101103855	transcript	XM_012180462.1	intron_variant	MODIFIER	4/5	c.297+666C>T							5.8165	6.4402	+			79630
Q_01_01	1	NC_019458.2:99139348_G/A	99139348	rs159646418	plus	A	C1H1orf54	101103855	transcript	XM_004002445.2	intron_variant	MODIFIER	4/5	c.297+773G>A							5.8137	6.4402	+			79630
Q_01_01	1	NC_019458.2:99139348_G/A	99139348	rs159646418	plus	A	CIART	101116794	transcript	XM_004003631.3	upstream_gene_variant	MODIFIER		c.-6741G>A					4767		5.8137	6.4402	+			148523
Q_01_01	1	NC_019458.2:99139348_G/A	99139348	rs159646418	plus	A	C1H1orf54	101103855	transcript	XM_012180462.1	intron_variant	MODIFIER	4/5	c.297+773G>A							5.8137	6.4402	+			79630
Q_01_01	1	NC_019458.2:99139569_G/C	99139569	rs159646413	plus	C	C1H1orf54	101103855	transcript	XM_004002445.2	intron_variant	MODIFIER	4/5	c.297+994G>C							5.8474	6.4402	+			79630
Q_01_01	1	NC_019458.2:99139569_G/C	99139569	rs159646413	plus	C	CIART	101116794	transcript	XM_004003631.3	upstream_gene_variant	MODIFIER		c.-6520G>C					4546		5.8474	6.4402	+			148523
Q_01_01	1	NC_019458.2:99139569_G/C	99139569	rs159646413	plus	C	C1H1orf54	101103855	transcript	XM_012180462.1	intron_variant	MODIFIER	4/5	c.297+994G>C							5.8474	6.4402	+			79630
Q_01_01	1	NC_019458.2:99139981_A/G	99139981	rs159646404	plus	G	C1H1orf54	101103855	transcript	XM_004002445.2	intron_variant	MODIFIER	4/5	c.297+1406A>G							5.738	6.4402	+			79630
Q_01_01	1	NC_019458.2:99139981_A/G	99139981	rs159646404	plus	G	CIART	101116794	transcript	XM_004003631.3	upstream_gene_variant	MODIFIER		c.-6108A>G					4134		5.738	6.4402	+			148523
Q_01_01	1	NC_019458.2:99139981_A/G	99139981	rs159646404	plus	G	C1H1orf54	101103855	transcript	XM_012180462.1	intron_variant	MODIFIER	4/5	c.297+1406A>G							5.738	6.4402	+			79630
Q_01_01	1	NC_019458.2:99140030_C/T	99140030	rs429747606	plus	T	C1H1orf54	101103855	transcript	XM_004002445.2	intron_variant	MODIFIER	4/5	c.297+1455C>T							5.7687	6.4402	+			79630
Q_01_01	1	NC_019458.2:99140030_C/T	99140030	rs429747606	plus	T	CIART	101116794	transcript	XM_004003631.3	upstream_gene_variant	MODIFIER		c.-6059C>T					4085		5.7687	6.4402	+			148523
Q_01_01	1	NC_019458.2:99140030_C/T	99140030	rs429747606	plus	T	C1H1orf54	101103855	transcript	XM_012180462.1	intron_variant	MODIFIER	4/5	c.297+1455C>T							5.7687	6.4402	+			79630
Q_01_01	1	NC_019458.2:99140475_T/C	99140475	rs412988193	plus	C	C1H1orf54	101103855	transcript	XM_004002445.2	intron_variant	MODIFIER	4/5	c.298-1807T>C							5.683	6.4402	+			79630
Q_01_01	1	NC_019458.2:99140475_T/C	99140475	rs412988193	plus	C	CIART	101116794	transcript	XM_004003631.3	upstream_gene_variant	MODIFIER		c.-5614T>C					3640		5.683	6.4402	+			148523
Q_01_01	1	NC_019458.2:99140475_T/C	99140475	rs412988193	plus	C	C1H1orf54	101103855	transcript	XM_012180462.1	intron_variant	MODIFIER	4/5	c.298-1804T>C							5.683	6.4402	+			79630
Q_01_01	1	NC_019458.2:99140475_T/C	99140475	rs412988193	plus	C	CIART	101116794	transcript	XM_012180475.2	upstream_gene_variant	MODIFIER		c.-5878T>C					4903		5.683	6.4402	+			148523
Q_01_01	1	NC_019458.2:99140475_T/C	99140475	rs412988193	plus	C	CIART	101116794	transcript	XM_015092228.1	upstream_gene_variant	MODIFIER		c.-5614T>C					4971		5.683	6.4402	+			148523
Q_01_01	1	NC_019458.2:99140610_A/T	99140610	rs398527902	plus	T	C1H1orf54	101103855	transcript	XM_004002445.2	intron_variant	MODIFIER	4/5	c.298-1672A>T							5.7671	6.4402	+			79630
Q_01_01	1	NC_019458.2:99140610_A/T	99140610	rs398527902	plus	T	CIART	101116794	transcript	XM_004003631.3	upstream_gene_variant	MODIFIER		c.-5479A>T					3505		5.7671	6.4402	+			148523
Q_01_01	1	NC_019458.2:99140610_A/T	99140610	rs398527902	plus	T	C1H1orf54	101103855	transcript	XM_012180462.1	intron_variant	MODIFIER	4/5	c.298-1669A>T							5.7671	6.4402	+			79630
Q_01_01	1	NC_019458.2:99140610_A/T	99140610	rs398527902	plus	T	CIART	101116794	transcript	XM_012180475.2	upstream_gene_variant	MODIFIER		c.-5743A>T					4768		5.7671	6.4402	+			148523
Q_01_01	1	NC_019458.2:99140610_A/T	99140610	rs398527902	plus	T	CIART	101116794	transcript	XM_015092228.1	upstream_gene_variant	MODIFIER		c.-5479A>T					4836		5.7671	6.4402	+			148523
Q_01_01	1	NC_019458.2:99140989_A/G	99140989	rs425011099	plus	G	C1H1orf54	101103855	transcript	XM_004002445.2	intron_variant	MODIFIER	4/5	c.298-1293A>G							5.818	6.4402	+			79630
Q_01_01	1	NC_019458.2:99140989_A/G	99140989	rs425011099	plus	G	CIART	101116794	transcript	XM_004003631.3	upstream_gene_variant	MODIFIER		c.-5100A>G					3126		5.818	6.4402	+			148523
Q_01_01	1	NC_019458.2:99140989_A/G	99140989	rs425011099	plus	G	C1H1orf54	101103855	transcript	XM_012180462.1	intron_variant	MODIFIER	4/5	c.298-1290A>G							5.818	6.4402	+			79630
Q_01_01	1	NC_019458.2:99140989_A/G	99140989	rs425011099	plus	G	CIART	101116794	transcript	XM_012180475.2	upstream_gene_variant	MODIFIER		c.-5364A>G					4389		5.818	6.4402	+			148523
Q_01_01	1	NC_019458.2:99140989_A/G	99140989	rs425011099	plus	G	CIART	101116794	transcript	XM_015092228.1	upstream_gene_variant	MODIFIER		c.-5100A>G					4457		5.818	6.4402	+			148523
Q_01_01	1	NC_019458.2:99140994_C/A	99140994	rs405609683	plus	A	C1H1orf54	101103855	transcript	XM_004002445.2	intron_variant	MODIFIER	4/5	c.298-1288C>A							5.8222	6.4402	+			79630
Q_01_01	1	NC_019458.2:99140994_C/A	99140994	rs405609683	plus	A	CIART	101116794	transcript	XM_004003631.3	upstream_gene_variant	MODIFIER		c.-5095C>A					3121		5.8222	6.4402	+			148523
Q_01_01	1	NC_019458.2:99140994_C/A	99140994	rs405609683	plus	A	C1H1orf54	101103855	transcript	XM_012180462.1	intron_variant	MODIFIER	4/5	c.298-1285C>A							5.8222	6.4402	+			79630
Q_01_01	1	NC_019458.2:99140994_C/A	99140994	rs405609683	plus	A	CIART	101116794	transcript	XM_012180475.2	upstream_gene_variant	MODIFIER		c.-5359C>A					4384		5.8222	6.4402	+			148523
Q_01_01	1	NC_019458.2:99140994_C/A	99140994	rs405609683	plus	A	CIART	101116794	transcript	XM_015092228.1	upstream_gene_variant	MODIFIER		c.-5095C>A					4452		5.8222	6.4402	+			148523
Q_01_01	1	NC_019458.2:99141343_C/T	99141343	rs1089066939	plus	T	C1H1orf54	101103855	transcript	XM_004002445.2	intron_variant	MODIFIER	4/5	c.298-939C>T							4.462	6.4402	+			79630
Q_01_01	1	NC_019458.2:99141343_C/T	99141343	rs1089066939	plus	T	CIART	101116794	transcript	XM_004003631.3	upstream_gene_variant	MODIFIER		c.-4746C>T					2772		4.462	6.4402	+			148523
Q_01_01	1	NC_019458.2:99141343_C/T	99141343	rs1089066939	plus	T	C1H1orf54	101103855	transcript	XM_012180462.1	intron_variant	MODIFIER	4/5	c.298-936C>T							4.462	6.4402	+			79630
Q_01_01	1	NC_019458.2:99141343_C/T	99141343	rs1089066939	plus	T	CIART	101116794	transcript	XM_012180475.2	upstream_gene_variant	MODIFIER		c.-5010C>T					4035		4.462	6.4402	+			148523
Q_01_01	1	NC_019458.2:99141343_C/T	99141343	rs1089066939	plus	T	CIART	101116794	transcript	XM_015092228.1	upstream_gene_variant	MODIFIER		c.-4746C>T					4103		4.462	6.4402	+			148523
Q_01_01	1	NC_019458.2:99141346_G/A	99141346		plus	A	C1H1orf54	101103855	transcript	XM_004002445.2	intron_variant	MODIFIER	4/5	c.298-936G>A							4.5035	6.4402	+			79630
Q_01_01	1	NC_019458.2:99141346_G/A	99141346		plus	A	CIART	101116794	transcript	XM_004003631.3	upstream_gene_variant	MODIFIER		c.-4743G>A					2769		4.5035	6.4402	+			148523
Q_01_01	1	NC_019458.2:99141346_G/A	99141346		plus	A	C1H1orf54	101103855	transcript	XM_012180462.1	intron_variant	MODIFIER	4/5	c.298-933G>A							4.5035	6.4402	+			79630
Q_01_01	1	NC_019458.2:99141346_G/A	99141346		plus	A	CIART	101116794	transcript	XM_012180475.2	upstream_gene_variant	MODIFIER		c.-5007G>A					4032		4.5035	6.4402	+			148523
Q_01_01	1	NC_019458.2:99141346_G/A	99141346		plus	A	CIART	101116794	transcript	XM_015092228.1	upstream_gene_variant	MODIFIER		c.-4743G>A					4100		4.5035	6.4402	+			148523
Q_01_01	1	NC_019458.2:99141589_G/A	99141589	rs404486770	plus	A	C1H1orf54	101103855	transcript	XM_004002445.2	intron_variant	MODIFIER	4/5	c.298-693G>A							4.7969	6.4402	+			79630
Q_01_01	1	NC_019458.2:99141589_G/A	99141589	rs404486770	plus	A	CIART	101116794	transcript	XM_004003631.3	upstream_gene_variant	MODIFIER		c.-4500G>A					2526		4.7969	6.4402	+			148523
Q_01_01	1	NC_019458.2:99141589_G/A	99141589	rs404486770	plus	A	C1H1orf54	101103855	transcript	XM_012180462.1	intron_variant	MODIFIER	4/5	c.298-690G>A							4.7969	6.4402	+			79630
Q_01_01	1	NC_019458.2:99141589_G/A	99141589	rs404486770	plus	A	CIART	101116794	transcript	XM_012180475.2	upstream_gene_variant	MODIFIER		c.-4764G>A					3789		4.7969	6.4402	+			148523
Q_01_01	1	NC_019458.2:99141589_G/A	99141589	rs404486770	plus	A	CIART	101116794	transcript	XM_015092228.1	upstream_gene_variant	MODIFIER		c.-4500G>A					3857		4.7969	6.4402	+			148523
Q_01_01	1	NC_019458.2:99141609_C/T	99141609	rs426929607	plus	T	C1H1orf54	101103855	transcript	XM_004002445.2	intron_variant	MODIFIER	4/5	c.298-673C>T							4.7969	6.4402	+			79630
Q_01_01	1	NC_019458.2:99141609_C/T	99141609	rs426929607	plus	T	CIART	101116794	transcript	XM_004003631.3	upstream_gene_variant	MODIFIER		c.-4480C>T					2506		4.7969	6.4402	+			148523
Q_01_01	1	NC_019458.2:99141609_C/T	99141609	rs426929607	plus	T	C1H1orf54	101103855	transcript	XM_012180462.1	intron_variant	MODIFIER	4/5	c.298-670C>T							4.7969	6.4402	+			79630
Q_01_01	1	NC_019458.2:99141609_C/T	99141609	rs426929607	plus	T	CIART	101116794	transcript	XM_012180475.2	upstream_gene_variant	MODIFIER		c.-4744C>T					3769		4.7969	6.4402	+			148523
Q_01_01	1	NC_019458.2:99141609_C/T	99141609	rs426929607	plus	T	CIART	101116794	transcript	XM_015092228.1	upstream_gene_variant	MODIFIER		c.-4480C>T					3837		4.7969	6.4402	+			148523
Q_01_01	1	NC_019458.2:99142009_G/A	99142009	rs429887335	plus	A	C1H1orf54	101103855	transcript	XM_004002445.2	intron_variant	MODIFIER	4/5	c.298-273G>A							4.7976	6.4402	+			79630
Q_01_01	1	NC_019458.2:99142009_G/A	99142009	rs429887335	plus	A	CIART	101116794	transcript	XM_004003631.3	upstream_gene_variant	MODIFIER		c.-4080G>A					2106		4.7976	6.4402	+			148523
Q_01_01	1	NC_019458.2:99142009_G/A	99142009	rs429887335	plus	A	C1H1orf54	101103855	transcript	XM_012180462.1	intron_variant	MODIFIER	4/5	c.298-270G>A							4.7976	6.4402	+			79630
Q_01_01	1	NC_019458.2:99142009_G/A	99142009	rs429887335	plus	A	CIART	101116794	transcript	XM_012180475.2	upstream_gene_variant	MODIFIER		c.-4344G>A					3369		4.7976	6.4402	+			148523
Q_01_01	1	NC_019458.2:99142009_G/A	99142009	rs429887335	plus	A	CIART	101116794	transcript	XM_015092228.1	upstream_gene_variant	MODIFIER		c.-4080G>A					3437		4.7976	6.4402	+			148523
Q_01_01	1	NC_019458.2:99142241_A/T	99142241	rs428399910	plus	T	C1H1orf54	101103855	transcript	XM_004002445.2	intron_variant	MODIFIER	4/5	c.298-41A>T							4.7981	6.4402	+			79630
Q_01_01	1	NC_019458.2:99142241_A/T	99142241	rs428399910	plus	T	CIART	101116794	transcript	XM_004003631.3	upstream_gene_variant	MODIFIER		c.-3848A>T					1874		4.7981	6.4402	+			148523
Q_01_01	1	NC_019458.2:99142241_A/T	99142241	rs428399910	plus	T	C1H1orf54	101103855	transcript	XM_012180462.1	intron_variant	MODIFIER	4/5	c.298-38A>T							4.7981	6.4402	+			79630
Q_01_01	1	NC_019458.2:99142241_A/T	99142241	rs428399910	plus	T	CIART	101116794	transcript	XM_012180475.2	upstream_gene_variant	MODIFIER		c.-4112A>T					3137		4.7981	6.4402	+			148523
Q_01_01	1	NC_019458.2:99142241_A/T	99142241	rs428399910	plus	T	CIART	101116794	transcript	XM_015092228.1	upstream_gene_variant	MODIFIER		c.-3848A>T					3205		4.7981	6.4402	+			148523
Q_01_01	1	NC_019458.2:99143947_C/T	99143947	rs425681644		T	C1H1orf54-CIART	101103855-101116794	intergenic_region	101103855-101116794	intergenic_region	MODIFIER		n.99143947C>T							5.6511	6.4402	+
Q_01_01	1	NC_019458.2:99143947_C/T	99143947	rs425681644	plus	T	C1H1orf54	101103855	transcript	XM_004002445.2	downstream_gene_variant	MODIFIER		c.*1570C>T					843		5.6511	6.4402	+			79630
Q_01_01	1	NC_019458.2:99143947_C/T	99143947	rs425681644	plus	T	CIART	101116794	transcript	XM_004003631.3	upstream_gene_variant	MODIFIER		c.-2142C>T					168		5.6511	6.4402	+			148523
Q_01_01	1	NC_019458.2:99143947_C/T	99143947	rs425681644	plus	T	C1H1orf54	101103855	transcript	XM_012180462.1	downstream_gene_variant	MODIFIER		c.*1570C>T					843		5.6511	6.4402	+			79630
Q_01_01	1	NC_019458.2:99143947_C/T	99143947	rs425681644	plus	T	CIART	101116794	transcript	XM_012180475.2	upstream_gene_variant	MODIFIER		c.-2406C>T					1431		5.6511	6.4402	+			148523
Q_01_01	1	NC_019458.2:99143947_C/T	99143947	rs425681644	plus	T	CIART	101116794	transcript	XM_015092228.1	upstream_gene_variant	MODIFIER		c.-2142C>T					1499		5.6511	6.4402	+			148523
Q_01_01	1	NC_019458.2:99144011_A/G	99144011	rs415257226		G	C1H1orf54-CIART	101103855-101116794	intergenic_region	101103855-101116794	intergenic_region	MODIFIER		n.99144011A>G							5.3672	6.4402	+
Q_01_01	1	NC_019458.2:99144011_A/G	99144011	rs415257226	plus	G	C1H1orf54	101103855	transcript	XM_004002445.2	downstream_gene_variant	MODIFIER		c.*1634A>G					907		5.3672	6.4402	+			79630
Q_01_01	1	NC_019458.2:99144011_A/G	99144011	rs415257226	plus	G	CIART	101116794	transcript	XM_004003631.3	upstream_gene_variant	MODIFIER		c.-2078A>G					104		5.3672	6.4402	+			148523
Q_01_01	1	NC_019458.2:99144011_A/G	99144011	rs415257226	plus	G	C1H1orf54	101103855	transcript	XM_012180462.1	downstream_gene_variant	MODIFIER		c.*1634A>G					907		5.3672	6.4402	+			79630
Q_01_01	1	NC_019458.2:99144011_A/G	99144011	rs415257226	plus	G	CIART	101116794	transcript	XM_012180475.2	upstream_gene_variant	MODIFIER		c.-2342A>G					1367		5.3672	6.4402	+			148523
Q_01_01	1	NC_019458.2:99144011_A/G	99144011	rs415257226	plus	G	CIART	101116794	transcript	XM_015092228.1	upstream_gene_variant	MODIFIER		c.-2078A>G					1435		5.3672	6.4402	+			148523
Q_01_01	1	NC_019458.2:99144626_C/A	99144626	rs159646366	plus	A	C1H1orf54	101103855	transcript	XM_004002445.2	downstream_gene_variant	MODIFIER		c.*2249C>A					1522		5.1591	6.4402	+			79630
Q_01_01	1	NC_019458.2:99144626_C/A	99144626	rs159646366	plus	A	MRPS21	101104105	transcript	XM_004002448.3	upstream_gene_variant	MODIFIER		c.-12047C>A					4668		5.1591	6.4402	+			54460
Q_01_01	1	NC_019458.2:99144626_C/A	99144626	rs159646366	plus	A	CIART	101116794	transcript	XM_004003631.3	5_prime_UTR_variant	MODIFIER	1/6	c.-868C>A					1463		5.1591	6.4402	+			148523
Q_01_01	1	NC_019458.2:99144626_C/A	99144626	rs159646366	plus	A	C1H1orf54	101103855	transcript	XM_012180462.1	downstream_gene_variant	MODIFIER		c.*2249C>A					1522		5.1591	6.4402	+			79630
Q_01_01	1	NC_019458.2:99144626_C/A	99144626	rs159646366	plus	A	CIART	101116794	transcript	XM_012180475.2	upstream_gene_variant	MODIFIER		c.-1727C>A					752		5.1591	6.4402	+			148523
Q_01_01	1	NC_019458.2:99144626_C/A	99144626	rs159646366	plus	A	CIART	101116794	transcript	XM_015092228.1	upstream_gene_variant	MODIFIER		c.-1463C>A					820		5.1591	6.4402	+			148523
Q_01_01	1	NC_019458.2:99145284_G/A	99145284	rs425824739	plus	A	C1H1orf54	101103855	transcript	XM_004002445.2	downstream_gene_variant	MODIFIER		c.*2907G>A					2180		4.6315	6.4402	+			79630
Q_01_01	1	NC_019458.2:99145284_G/A	99145284	rs425824739	plus	A	MRPS21	101104105	transcript	XM_004002448.3	upstream_gene_variant	MODIFIER		c.-11389G>A					4010		4.6315	6.4402	+			54460
Q_01_01	1	NC_019458.2:99145284_G/A	99145284	rs425824739	plus	A	CIART	101116794	transcript	XM_004003631.3	5_prime_UTR_variant	MODIFIER	1/6	c.-210G>A					805		4.6315	6.4402	+			148523
Q_01_01	1	NC_019458.2:99145284_G/A	99145284	rs425824739	plus	A	C1H1orf54	101103855	transcript	XM_012180462.1	downstream_gene_variant	MODIFIER		c.*2907G>A					2180		4.6315	6.4402	+			79630
Q_01_01	1	NC_019458.2:99145284_G/A	99145284	rs425824739	plus	A	CIART	101116794	transcript	XM_012180475.2	upstream_gene_variant	MODIFIER		c.-1069G>A					94		4.6315	6.4402	+			148523
Q_01_01	1	NC_019458.2:99145284_G/A	99145284	rs425824739	plus	A	CIART	101116794	transcript	XM_015092228.1	upstream_gene_variant	MODIFIER		c.-805G>A					162		4.6315	6.4402	+			148523
Q_01_01	1	NC_019458.2:99145594_C/T	99145594	rs161761271	plus	T	C1H1orf54	101103855	transcript	XM_004002445.2	downstream_gene_variant	MODIFIER		c.*3217C>T					2490		5.8502	6.4402	+			79630
Q_01_01	1	NC_019458.2:99145594_C/T	99145594	rs161761271	plus	T	MRPS21	101104105	transcript	XM_004002448.3	upstream_gene_variant	MODIFIER		c.-11079C>T					3700		5.8502	6.4402	+			54460
Q_01_01	1	NC_019458.2:99145594_C/T	99145594	rs161761271	plus	T	CIART	101116794	transcript	XM_004003631.3	intron_variant	MODIFIER	1/5	c.-55+155C>T							5.8502	6.4402	+			148523
Q_01_01	1	NC_019458.2:99145594_C/T	99145594	rs161761271	plus	T	C1H1orf54	101103855	transcript	XM_012180462.1	downstream_gene_variant	MODIFIER		c.*3217C>T					2490		5.8502	6.4402	+			79630
Q_01_01	1	NC_019458.2:99145594_C/T	99145594	rs161761271	plus	T	CIART	101116794	transcript	XM_012180475.2	intron_variant	MODIFIER	1/5	c.-19+155C>T							5.8502	6.4402	+			148523
Q_01_01	1	NC_019458.2:99145594_C/T	99145594	rs161761271	plus	T	CIART	101116794	transcript	XM_015092228.1	5_prime_UTR_variant	MODIFIER	1/5	c.-495C>T					495		5.8502	6.4402	+			148523
Q_01_01	1	NC_019458.2:99146165_G/T	99146165		plus	T	CIART	101116794	transcript	XM_004003631.3	missense_variant	MODERATE	2/6	c.77G>T	p.Ser26Ile	1456/2673	77/1158	26/385			0.875	6.4402	-			148523
Q_01_01	1	NC_019458.2:99146165_G/T	99146165		plus	T	CIART	101116794	transcript	XM_015092228.1	missense_variant	MODERATE	1/5	c.77G>T	p.Ser26Ile	720/1937	77/1158	26/385			0.875	6.4402	-			148523
Q_01_01	1	NC_019458.2:99146339_C/G	99146339	rs159646347	plus	G	CIART	101116794	transcript	XM_004003631.3	missense_variant	MODERATE	2/6	c.251C>G	p.Ala84Gly	1630/2673	251/1158	84/385			2.5958	6.4402	-			148523
Q_01_01	1	NC_019458.2:99146339_C/G	99146339	rs159646347	plus	G	CIART	101116794	transcript	XM_015092228.1	missense_variant	MODERATE	1/5	c.251C>G	p.Ala84Gly	894/1937	251/1158	84/385			2.5958	6.4402	-			148523
Q_01_01	1	NC_019458.2:99146425_T/A	99146425	rs159646343	plus	A	CIART	101116794	transcript	XM_004003631.3	missense_variant	MODERATE	2/6	c.337T>A	p.Ser113Thr	1716/2673	337/1158	113/385			2.5302	6.4402	-			148523
Q_01_01	1	NC_019458.2:99146425_T/A	99146425	rs159646343	plus	A	CIART	101116794	transcript	XM_012180475.2	missense_variant	MODERATE	2/6	c.73T>A	p.Ser25Thr	153/1110	73/894	25/297			2.5302	6.4402	-			148523
Q_01_01	1	NC_019458.2:99146425_T/A	99146425	rs159646343	plus	A	CIART	101116794	transcript	XM_015092228.1	missense_variant	MODERATE	1/5	c.337T>A	p.Ser113Thr	980/1937	337/1158	113/385			2.5302	6.4402	-			148523
Q_01_01	1	NC_019458.2:99148595_A/G	99148595	rs159646335	plus	G	MRPS21	101104105	transcript	XM_004002448.3	upstream_gene_variant	MODIFIER		c.-8078A>G					699		5.0993	6.4402	+			54460
Q_01_01	1	NC_019458.2:99148595_A/G	99148595	rs159646335	plus	G	CIART	101116794	transcript	XM_004003631.3	missense_variant	MODERATE	6/6	c.925A>G	p.Ile309Val	2304/2673	925/1158	309/385			5.0993	6.4402	+			148523
Q_01_01	1	NC_019458.2:99148595_A/G	99148595	rs159646335	plus	G	CIART	101116794	transcript	XM_012180475.2	missense_variant	MODERATE	6/6	c.661A>G	p.Ile221Val	741/1110	661/894	221/297			5.0993	6.4402	+			148523
Q_01_01	1	NC_019458.2:99148595_A/G	99148595	rs159646335	plus	G	CIART	101116794	transcript	XM_015092228.1	missense_variant	MODERATE	5/5	c.925A>G	p.Ile309Val	1568/1937	925/1158	309/385			5.0993	6.4402	+			148523
Q_01_01	1	NC_019458.2:99148744_T/G	99148744	rs429120975	plus	G	CIART	101116794	transcript	XM_004003631.3	missense_variant	MODERATE	6/6	c.1074T>G	p.Phe358Leu	2453/2673	1074/1158	358/385			1.9202	6.4402	-			148523
Q_01_01	1	NC_019458.2:99148744_T/G	99148744	rs429120975	plus	G	CIART	101116794	transcript	XM_012180475.2	missense_variant	MODERATE	6/6	c.810T>G	p.Phe270Leu	890/1110	810/894	270/297			1.9202	6.4402	-			148523
Q_01_01	1	NC_019458.2:99148744_T/G	99148744	rs429120975	plus	G	CIART	101116794	transcript	XM_015092228.1	missense_variant	MODERATE	5/5	c.1074T>G	p.Phe358Leu	1717/1937	1074/1158	358/385			1.9202	6.4402	-			148523
Q_01_01	1	NC_019458.2:99149467_A/T	99149467	rs409838796	plus	T	MRPS21	101104105	transcript	XM_004002448.3	intron_variant	MODIFIER	1/2	c.-33+37A>T							5.751	6.4402	+			54460
Q_01_01	1	NC_019458.2:99149467_A/T	99149467	rs409838796	plus	T	CIART	101116794	transcript	XM_004003631.3	downstream_gene_variant	MODIFIER		c.*639A>T					503		5.751	6.4402	+			148523
Q_01_01	1	NC_019458.2:99149467_A/T	99149467	rs409838796	plus	T	CIART	101116794	transcript	XM_012180475.2	downstream_gene_variant	MODIFIER		c.*639A>T					503		5.751	6.4402	+			148523
Q_01_01	1	NC_019458.2:99149467_A/T	99149467	rs409838796	plus	T	CIART	101116794	transcript	XM_015092228.1	downstream_gene_variant	MODIFIER		c.*639A>T					503		5.751	6.4402	+			148523
Q_01_01	1	NC_019458.2:99166740_T/C	99166740		plus	C	MRPS21	101104105	transcript	XM_004002446.3	missense_variant	MODERATE	3/3	c.107T>C	p.Ile36Thr	278/2040	107/264	36/87			3.1378	6.4402	-			54460
Q_01_01	1	NC_019458.2:99166740_T/C	99166740		plus	C	MRPS21	101104105	transcript	XM_004002447.2	missense_variant	MODERATE	3/3	c.107T>C	p.Ile36Thr	235/1997	107/264	36/87			3.1378	6.4402	-			54460
Q_01_01	1	NC_019458.2:99166740_T/C	99166740		plus	C	MRPS21	101104105	transcript	XM_004002448.3	missense_variant	MODERATE	3/3	c.107T>C	p.Ile36Thr	276/2038	107/264	36/87			3.1378	6.4402	-			54460
Q_01_01	1	NC_019458.2:99166740_T/C	99166740		plus	C	MRPS21	101104105	transcript	XM_012180483.1	missense_variant	MODERATE	3/3	c.107T>C	p.Ile36Thr	269/2031	107/264	36/87			3.1378	6.4402	-			54460
Q_01_01	1	NC_019458.2:99167935_C/T	99167935	rs403777985	plus	T	MRPS21	101104105	transcript	XM_004002446.3	3_prime_UTR_variant	MODIFIER	3/3	c.*1038C>T					1038		4.6266	6.4402	+			54460
Q_01_01	1	NC_019458.2:99167935_C/T	99167935	rs403777985	plus	T	MRPS21	101104105	transcript	XM_004002447.2	3_prime_UTR_variant	MODIFIER	3/3	c.*1038C>T					1038		4.6266	6.4402	+			54460
Q_01_01	1	NC_019458.2:99167935_C/T	99167935	rs403777985	plus	T	MRPS21	101104105	transcript	XM_004002448.3	3_prime_UTR_variant	MODIFIER	3/3	c.*1038C>T					1038		4.6266	6.4402	+			54460
Q_01_01	1	NC_019458.2:99167935_C/T	99167935	rs403777985	plus	T	MRPS21	101104105	transcript	XM_012180483.1	3_prime_UTR_variant	MODIFIER	3/3	c.*1038C>T					1038		4.6266	6.4402	+			54460
Q_01_01	1	NC_019458.2:99169510_A/T	99169510	rs590602648		T	MRPS21-PRPF3	101104105-101104702	intergenic_region	101104105-101104702	intergenic_region	MODIFIER		n.99169510A>T							4.6259	6.4402	+
Q_01_01	1	NC_019458.2:99169510_A/T	99169510	rs590602648	plus	T	MRPS21	101104105	transcript	XM_004002446.3	downstream_gene_variant	MODIFIER		c.*2613A>T					1008		4.6259	6.4402	+			54460
Q_01_01	1	NC_019458.2:99169510_A/T	99169510	rs590602648	plus	T	MRPS21	101104105	transcript	XM_004002447.2	downstream_gene_variant	MODIFIER		c.*2613A>T					1008		4.6259	6.4402	+			54460
Q_01_01	1	NC_019458.2:99169510_A/T	99169510	rs590602648	plus	T	MRPS21	101104105	transcript	XM_004002448.3	downstream_gene_variant	MODIFIER		c.*2613A>T					1008		4.6259	6.4402	+			54460
Q_01_01	1	NC_019458.2:99169510_A/T	99169510	rs590602648	plus	T	MRPS21	101104105	transcript	XM_012180483.1	downstream_gene_variant	MODIFIER		c.*2613A>T					1008		4.6259	6.4402	+			54460
Q_01_01	1	NC_019458.2:99172147_G/A	99172147	rs414753511		A	MRPS21-PRPF3	101104105-101104702	intergenic_region	101104105-101104702	intergenic_region	MODIFIER		n.99172147G>A							4.6144	6.4402	+
Q_01_01	1	NC_019458.2:99172147_G/A	99172147	rs414753511	plus	A	MRPS21	101104105	transcript	XM_004002446.3	downstream_gene_variant	MODIFIER		c.*5250G>A					3645		4.6144	6.4402	+			54460
Q_01_01	1	NC_019458.2:99172147_G/A	99172147	rs414753511	plus	A	MRPS21	101104105	transcript	XM_004002447.2	downstream_gene_variant	MODIFIER		c.*5250G>A					3645		4.6144	6.4402	+			54460
Q_01_01	1	NC_019458.2:99172147_G/A	99172147	rs414753511	plus	A	MRPS21	101104105	transcript	XM_004002448.3	downstream_gene_variant	MODIFIER		c.*5250G>A					3645		4.6144	6.4402	+			54460
Q_01_01	1	NC_019458.2:99172147_G/A	99172147	rs414753511	plus	A	PRPF3	101104702	transcript	XM_004002449.2	upstream_gene_variant	MODIFIER		c.-5989G>A					3533		4.6144	6.4402	+	Gossner et al.2013		9129
Q_01_01	1	NC_019458.2:99172147_G/A	99172147	rs414753511	plus	A	MRPS21	101104105	transcript	XM_012180483.1	downstream_gene_variant	MODIFIER		c.*5250G>A					3645		4.6144	6.4402	+			54460
Q_01_01	1	NC_019458.2:99172147_G/A	99172147	rs414753511	plus	A	PRPF3	101104702	transcript	XM_012180490.2	upstream_gene_variant	MODIFIER		c.-4553G>A					3593		4.6144	6.4402	+	Gossner et al.2013		9129
Q_01_01	1	NC_019458.2:99172147_G/A	99172147	rs414753511	plus	A	PRPF3	101104702	transcript	XM_012180491.1	upstream_gene_variant	MODIFIER		c.-4553G>A					3790		4.6144	6.4402	+	Gossner et al.2013		9129
Q_01_01	1	NC_019458.2:99172147_G/A	99172147	rs414753511	plus	A	PRPF3	101104702	transcript	XM_012180493.2	upstream_gene_variant	MODIFIER		c.-5989G>A					3541		4.6144	6.4402	+	Gossner et al.2013		9129
Q_01_01	1	NC_019458.2:99172147_G/A	99172147	rs414753511	plus	A	PRPF3	101104702	transcript	XM_012180502.2	upstream_gene_variant	MODIFIER		c.-5989G>A					3593		4.6144	6.4402	+	Gossner et al.2013		9129
Q_01_01	1	NC_019458.2:99172880_T/C	99172880	rs419407248		C	MRPS21-PRPF3	101104105-101104702	intergenic_region	101104105-101104702	intergenic_region	MODIFIER		n.99172880T>C							4.6093	6.4402	+
Q_01_01	1	NC_019458.2:99172880_T/C	99172880	rs419407248	plus	C	MRPS21	101104105	transcript	XM_004002446.3	downstream_gene_variant	MODIFIER		c.*5983T>C					4378		4.6093	6.4402	+			54460
Q_01_01	1	NC_019458.2:99172880_T/C	99172880	rs419407248	plus	C	MRPS21	101104105	transcript	XM_004002447.2	downstream_gene_variant	MODIFIER		c.*5983T>C					4378		4.6093	6.4402	+			54460
Q_01_01	1	NC_019458.2:99172880_T/C	99172880	rs419407248	plus	C	MRPS21	101104105	transcript	XM_004002448.3	downstream_gene_variant	MODIFIER		c.*5983T>C					4378		4.6093	6.4402	+			54460
Q_01_01	1	NC_019458.2:99172880_T/C	99172880	rs419407248	plus	C	PRPF3	101104702	transcript	XM_004002449.2	upstream_gene_variant	MODIFIER		c.-5256T>C					2800		4.6093	6.4402	+	Gossner et al.2013		9129
Q_01_01	1	NC_019458.2:99172880_T/C	99172880	rs419407248	plus	C	MRPS21	101104105	transcript	XM_012180483.1	downstream_gene_variant	MODIFIER		c.*5983T>C					4378		4.6093	6.4402	+			54460
Q_01_01	1	NC_019458.2:99172880_T/C	99172880	rs419407248	plus	C	PRPF3	101104702	transcript	XM_012180490.2	upstream_gene_variant	MODIFIER		c.-3820T>C					2860		4.6093	6.4402	+	Gossner et al.2013		9129
Q_01_01	1	NC_019458.2:99172880_T/C	99172880	rs419407248	plus	C	PRPF3	101104702	transcript	XM_012180491.1	upstream_gene_variant	MODIFIER		c.-3820T>C					3057		4.6093	6.4402	+	Gossner et al.2013		9129
Q_01_01	1	NC_019458.2:99172880_T/C	99172880	rs419407248	plus	C	PRPF3	101104702	transcript	XM_012180493.2	upstream_gene_variant	MODIFIER		c.-5256T>C					2808		4.6093	6.4402	+	Gossner et al.2013		9129
Q_01_01	1	NC_019458.2:99172880_T/C	99172880	rs419407248	plus	C	PRPF3	101104702	transcript	XM_012180502.2	upstream_gene_variant	MODIFIER		c.-5256T>C					2860		4.6093	6.4402	+	Gossner et al.2013		9129
Q_01_01	1	NC_019458.2:99173490_C/T	99173490	rs405702167		T	MRPS21-PRPF3	101104105-101104702	intergenic_region	101104105-101104702	intergenic_region	MODIFIER		n.99173490C>T							4.6045	6.4402	+
Q_01_01	1	NC_019458.2:99173490_C/T	99173490	rs405702167	plus	T	MRPS21	101104105	transcript	XM_004002446.3	downstream_gene_variant	MODIFIER		c.*6593C>T					4988		4.6045	6.4402	+			54460
Q_01_01	1	NC_019458.2:99173490_C/T	99173490	rs405702167	plus	T	MRPS21	101104105	transcript	XM_004002447.2	downstream_gene_variant	MODIFIER		c.*6593C>T					4988		4.6045	6.4402	+			54460
Q_01_01	1	NC_019458.2:99173490_C/T	99173490	rs405702167	plus	T	MRPS21	101104105	transcript	XM_004002448.3	downstream_gene_variant	MODIFIER		c.*6593C>T					4988		4.6045	6.4402	+			54460
Q_01_01	1	NC_019458.2:99173490_C/T	99173490	rs405702167	plus	T	PRPF3	101104702	transcript	XM_004002449.2	upstream_gene_variant	MODIFIER		c.-4646C>T					2190		4.6045	6.4402	+	Gossner et al.2013		9129
Q_01_01	1	NC_019458.2:99173490_C/T	99173490	rs405702167	plus	T	MRPS21	101104105	transcript	XM_012180483.1	downstream_gene_variant	MODIFIER		c.*6593C>T					4988		4.6045	6.4402	+			54460
Q_01_01	1	NC_019458.2:99173490_C/T	99173490	rs405702167	plus	T	PRPF3	101104702	transcript	XM_012180490.2	upstream_gene_variant	MODIFIER		c.-3210C>T					2250		4.6045	6.4402	+	Gossner et al.2013		9129
Q_01_01	1	NC_019458.2:99173490_C/T	99173490	rs405702167	plus	T	PRPF3	101104702	transcript	XM_012180491.1	upstream_gene_variant	MODIFIER		c.-3210C>T					2447		4.6045	6.4402	+	Gossner et al.2013		9129
Q_01_01	1	NC_019458.2:99173490_C/T	99173490	rs405702167	plus	T	PRPF3	101104702	transcript	XM_012180493.2	upstream_gene_variant	MODIFIER		c.-4646C>T					2198		4.6045	6.4402	+	Gossner et al.2013		9129
Q_01_01	1	NC_019458.2:99173490_C/T	99173490	rs405702167	plus	T	PRPF3	101104702	transcript	XM_012180502.2	upstream_gene_variant	MODIFIER		c.-4646C>T					2250		4.6045	6.4402	+	Gossner et al.2013		9129
Q_01_01	1	NC_019458.2:99175621_T/C	99175621	rs401765739		C	MRPS21-PRPF3	101104105-101104702	intergenic_region	101104105-101104702	intergenic_region	MODIFIER		n.99175621T>C							4.5859	6.4402	+
Q_01_01	1	NC_019458.2:99175621_T/C	99175621	rs401765739	plus	C	PRPF3	101104702	transcript	XM_004002449.2	upstream_gene_variant	MODIFIER		c.-2515T>C					59		4.5859	6.4402	+	Gossner et al.2013		9129
Q_01_01	1	NC_019458.2:99175621_T/C	99175621	rs401765739	plus	C	PRPF3	101104702	transcript	XM_012180490.2	upstream_gene_variant	MODIFIER		c.-1079T>C					119		4.5859	6.4402	+	Gossner et al.2013		9129
Q_01_01	1	NC_019458.2:99175621_T/C	99175621	rs401765739	plus	C	PRPF3	101104702	transcript	XM_012180491.1	upstream_gene_variant	MODIFIER		c.-1079T>C					316		4.5859	6.4402	+	Gossner et al.2013		9129
Q_01_01	1	NC_019458.2:99175621_T/C	99175621	rs401765739	plus	C	PRPF3	101104702	transcript	XM_012180493.2	upstream_gene_variant	MODIFIER		c.-2515T>C					67		4.5859	6.4402	+	Gossner et al.2013		9129
Q_01_01	1	NC_019458.2:99175621_T/C	99175621	rs401765739	plus	C	PRPF3	101104702	transcript	XM_012180502.2	upstream_gene_variant	MODIFIER		c.-2515T>C					119		4.5859	6.4402	+	Gossner et al.2013		9129
Q_01_01	1	NC_019458.2:99178288_G/C	99178288	rs1090245762	plus	C	PRPF3	101104702	transcript	XM_004002449.2	splice_region_variant&intron_variant	LOW	2/15	c.145+8G>C							4.5885	6.4402	+	Gossner et al.2013		9129
Q_01_01	1	NC_019458.2:99178288_G/C	99178288	rs1090245762	plus	C	PRPF3	101104702	transcript	XM_012180490.2	splice_region_variant&intron_variant	LOW	4/17	c.292+8G>C							4.5885	6.4402	+	Gossner et al.2013		9129
Q_01_01	1	NC_019458.2:99178288_G/C	99178288	rs1090245762	plus	C	PRPF3	101104702	transcript	XM_012180491.1	splice_region_variant&intron_variant	LOW	4/17	c.292+8G>C							4.5885	6.4402	+	Gossner et al.2013		9129
Q_01_01	1	NC_019458.2:99178288_G/C	99178288	rs1090245762	plus	C	PRPF3	101104702	transcript	XM_012180493.2	splice_region_variant&intron_variant	LOW	3/16	c.145+8G>C							4.5885	6.4402	+	Gossner et al.2013		9129
Q_01_01	1	NC_019458.2:99178288_G/C	99178288	rs1090245762	plus	C	PRPF3	101104702	transcript	XM_012180502.2	splice_region_variant&intron_variant	LOW	3/16	c.145+8G>C							4.5885	6.4402	+	Gossner et al.2013		9129
Q_01_01	1	NC_019458.2:99179135_A/G	99179135	rs420258189	plus	G	PRPF3	101104702	transcript	XM_004002449.2	intron_variant	MODIFIER	2/15	c.146-513A>G							4.5603	6.4402	+	Gossner et al.2013		9129
Q_01_01	1	NC_019458.2:99179135_A/G	99179135	rs420258189	plus	G	PRPF3	101104702	transcript	XM_012180490.2	intron_variant	MODIFIER	4/17	c.293-513A>G							4.5603	6.4402	+	Gossner et al.2013		9129
Q_01_01	1	NC_019458.2:99179135_A/G	99179135	rs420258189	plus	G	PRPF3	101104702	transcript	XM_012180491.1	intron_variant	MODIFIER	4/17	c.293-513A>G							4.5603	6.4402	+	Gossner et al.2013		9129
Q_01_01	1	NC_019458.2:99179135_A/G	99179135	rs420258189	plus	G	PRPF3	101104702	transcript	XM_012180493.2	intron_variant	MODIFIER	3/16	c.146-513A>G							4.5603	6.4402	+	Gossner et al.2013		9129
Q_01_01	1	NC_019458.2:99179135_A/G	99179135	rs420258189	plus	G	PRPF3	101104702	transcript	XM_012180502.2	intron_variant	MODIFIER	3/16	c.146-513A>G							4.5603	6.4402	+	Gossner et al.2013		9129
Q_01_01	1	NC_019458.2:99183691_C/A	99183691	rs601084532	plus	A	PRPF3	101104702	transcript	XM_004002449.2	missense_variant	MODERATE	6/16	c.706C>A	p.His236Asn	904/2949	706/2052	236/683			0.931	6.4402	-	Gossner et al.2013		9129
Q_01_01	1	NC_019458.2:99183691_C/A	99183691	rs601084532	plus	A	PRPF3	101104702	transcript	XM_012180490.2	missense_variant	MODERATE	8/18	c.853C>A	p.His285Asn	993/3038	853/2199	285/732			0.931	6.4402	-	Gossner et al.2013		9129
Q_01_01	1	NC_019458.2:99183691_C/A	99183691	rs601084532	plus	A	PRPF3	101104702	transcript	XM_012180491.1	missense_variant	MODERATE	8/18	c.853C>A	p.His285Asn	919/2964	853/2199	285/732			0.931	6.4402	-	Gossner et al.2013		9129
Q_01_01	1	NC_019458.2:99183691_C/A	99183691	rs601084532	plus	A	PRPF3	101104702	transcript	XM_012180493.2	missense_variant	MODERATE	7/17	c.706C>A	p.His236Asn	988/3033	706/2052	236/683			0.931	6.4402	-	Gossner et al.2013		9129
Q_01_01	1	NC_019458.2:99183691_C/A	99183691	rs601084532	plus	A	PRPF3	101104702	transcript	XM_012180502.2	missense_variant	MODERATE	7/17	c.706C>A	p.His236Asn	901/2946	706/2052	236/683			0.931	6.4402	-	Gossner et al.2013		9129
Q_01_01	1	NC_019458.2:99185901_A/G	99185901	rs404220171	plus	G	PRPF3	101104702	transcript	XM_004002449.2	intron_variant	MODIFIER	8/15	c.1203-359A>G							4.5268	6.4402	+	Gossner et al.2013		9129
Q_01_01	1	NC_019458.2:99185901_A/G	99185901	rs404220171	plus	G	PRPF3	101104702	transcript	XM_012180490.2	intron_variant	MODIFIER	10/17	c.1350-359A>G							4.5268	6.4402	+	Gossner et al.2013		9129
Q_01_01	1	NC_019458.2:99185901_A/G	99185901	rs404220171	plus	G	PRPF3	101104702	transcript	XM_012180491.1	intron_variant	MODIFIER	10/17	c.1350-359A>G							4.5268	6.4402	+	Gossner et al.2013		9129
Q_01_01	1	NC_019458.2:99185901_A/G	99185901	rs404220171	plus	G	PRPF3	101104702	transcript	XM_012180493.2	intron_variant	MODIFIER	9/16	c.1203-359A>G							4.5268	6.4402	+	Gossner et al.2013		9129
Q_01_01	1	NC_019458.2:99185901_A/G	99185901	rs404220171	plus	G	PRPF3	101104702	transcript	XM_012180502.2	intron_variant	MODIFIER	9/16	c.1203-359A>G							4.5268	6.4402	+	Gossner et al.2013		9129
Q_01_01	1	NC_019458.2:99187715_T/C	99187715	rs421940582	plus	C	PRPF3	101104702	transcript	XM_004002449.2	intron_variant	MODIFIER	9/15	c.1283-449T>C							4.5189	6.4402	+	Gossner et al.2013		9129
Q_01_01	1	NC_019458.2:99187715_T/C	99187715	rs421940582	plus	C	PRPF3	101104702	transcript	XM_012180490.2	intron_variant	MODIFIER	11/17	c.1430-449T>C							4.5189	6.4402	+	Gossner et al.2013		9129
Q_01_01	1	NC_019458.2:99187715_T/C	99187715	rs421940582	plus	C	PRPF3	101104702	transcript	XM_012180491.1	intron_variant	MODIFIER	11/17	c.1430-449T>C							4.5189	6.4402	+	Gossner et al.2013		9129
Q_01_01	1	NC_019458.2:99187715_T/C	99187715	rs421940582	plus	C	PRPF3	101104702	transcript	XM_012180493.2	intron_variant	MODIFIER	10/16	c.1283-449T>C							4.5189	6.4402	+	Gossner et al.2013		9129
Q_01_01	1	NC_019458.2:99187715_T/C	99187715	rs421940582	plus	C	PRPF3	101104702	transcript	XM_012180502.2	intron_variant	MODIFIER	10/16	c.1283-449T>C							4.5189	6.4402	+	Gossner et al.2013		9129
Q_01_01	1	NC_019458.2:99188335_G/C	99188335	rs398423710	plus	C	PRPF3	101104702	transcript	XM_004002449.2	intron_variant	MODIFIER	10/15	c.1426+28G>C							4.5153	6.4402	+	Gossner et al.2013		9129
Q_01_01	1	NC_019458.2:99188335_G/C	99188335	rs398423710	plus	C	PRPF3	101104702	transcript	XM_012180490.2	intron_variant	MODIFIER	12/17	c.1573+28G>C							4.5153	6.4402	+	Gossner et al.2013		9129
Q_01_01	1	NC_019458.2:99188335_G/C	99188335	rs398423710	plus	C	PRPF3	101104702	transcript	XM_012180491.1	intron_variant	MODIFIER	12/17	c.1573+28G>C							4.5153	6.4402	+	Gossner et al.2013		9129
Q_01_01	1	NC_019458.2:99188335_G/C	99188335	rs398423710	plus	C	PRPF3	101104702	transcript	XM_012180493.2	intron_variant	MODIFIER	11/16	c.1426+28G>C							4.5153	6.4402	+	Gossner et al.2013		9129
Q_01_01	1	NC_019458.2:99188335_G/C	99188335	rs398423710	plus	C	PRPF3	101104702	transcript	XM_012180502.2	intron_variant	MODIFIER	11/16	c.1426+28G>C							4.5153	6.4402	+	Gossner et al.2013		9129
Q_01_01	1	NC_019458.2:99191477_A/G	99191477	rs422085972	plus	G	PRPF3	101104702	transcript	XM_004002449.2	intron_variant	MODIFIER	14/15	c.1843+382A>G							4.4972	6.4402	+	Gossner et al.2013		9129
Q_01_01	1	NC_019458.2:99191477_A/G	99191477	rs422085972	plus	G	PRPF3	101104702	transcript	XM_012180490.2	intron_variant	MODIFIER	16/17	c.1990+382A>G							4.4972	6.4402	+	Gossner et al.2013		9129
Q_01_01	1	NC_019458.2:99191477_A/G	99191477	rs422085972	plus	G	PRPF3	101104702	transcript	XM_012180491.1	intron_variant	MODIFIER	16/17	c.1990+382A>G							4.4972	6.4402	+	Gossner et al.2013		9129
Q_01_01	1	NC_019458.2:99191477_A/G	99191477	rs422085972	plus	G	PRPF3	101104702	transcript	XM_012180493.2	intron_variant	MODIFIER	15/16	c.1843+382A>G							4.4972	6.4402	+	Gossner et al.2013		9129
Q_01_01	1	NC_019458.2:99191477_A/G	99191477	rs422085972	plus	G	PRPF3	101104702	transcript	XM_012180502.2	intron_variant	MODIFIER	15/16	c.1843+382A>G							4.4972	6.4402	+	Gossner et al.2013		9129
Q_01_01	1	NC_019458.2:99194392_G/T	99194392		plus	T	PRPF3	101104702	transcript	XM_004002449.2	missense_variant	MODERATE	16/16	c.2040G>T	p.Glu680Asp	2238/2949	2040/2052	680/683			1.0414	6.4402	-	Gossner et al.2013		9129
Q_01_01	1	NC_019458.2:99194392_G/T	99194392		plus	T	PRPF3	101104702	transcript	XM_012180490.2	missense_variant	MODERATE	18/18	c.2187G>T	p.Glu729Asp	2327/3038	2187/2199	729/732			1.0414	6.4402	-	Gossner et al.2013		9129
Q_01_01	1	NC_019458.2:99194392_G/T	99194392		plus	T	PRPF3	101104702	transcript	XM_012180491.1	missense_variant	MODERATE	18/18	c.2187G>T	p.Glu729Asp	2253/2964	2187/2199	729/732			1.0414	6.4402	-	Gossner et al.2013		9129
Q_01_01	1	NC_019458.2:99194392_G/T	99194392		plus	T	PRPF3	101104702	transcript	XM_012180493.2	missense_variant	MODERATE	17/17	c.2040G>T	p.Glu680Asp	2322/3033	2040/2052	680/683			1.0414	6.4402	-	Gossner et al.2013		9129
Q_01_01	1	NC_019458.2:99194392_G/T	99194392		plus	T	PRPF3	101104702	transcript	XM_012180502.2	missense_variant	MODERATE	17/17	c.2040G>T	p.Glu680Asp	2235/2946	2040/2052	680/683			1.0414	6.4402	-	Gossner et al.2013		9129
Q_01_01	1	NC_019458.2:99197136_G/A	99197136	rs423124465		A	PRPF3-RPRD2	101104702-101117043	intergenic_region	101104702-101117043	intergenic_region	MODIFIER		n.99197136G>A							4.4594	6.4402	+
Q_01_01	1	NC_019458.2:99197136_G/A	99197136	rs423124465	plus	A	PRPF3	101104702	transcript	XM_004002449.2	downstream_gene_variant	MODIFIER		c.*2732G>A					2033		4.4594	6.4402	+	Gossner et al.2013		9129
Q_01_01	1	NC_019458.2:99197136_G/A	99197136	rs423124465	plus	A	PRPF3	101104702	transcript	XM_012180490.2	downstream_gene_variant	MODIFIER		c.*2732G>A					2033		4.4594	6.4402	+	Gossner et al.2013		9129
Q_01_01	1	NC_019458.2:99197136_G/A	99197136	rs423124465	plus	A	PRPF3	101104702	transcript	XM_012180491.1	downstream_gene_variant	MODIFIER		c.*2732G>A					2033		4.4594	6.4402	+	Gossner et al.2013		9129
Q_01_01	1	NC_019458.2:99197136_G/A	99197136	rs423124465	plus	A	PRPF3	101104702	transcript	XM_012180493.2	downstream_gene_variant	MODIFIER		c.*2732G>A					2033		4.4594	6.4402	+	Gossner et al.2013		9129
Q_01_01	1	NC_019458.2:99197136_G/A	99197136	rs423124465	plus	A	PRPF3	101104702	transcript	XM_012180502.2	downstream_gene_variant	MODIFIER		c.*2732G>A					2033		4.4594	6.4402	+	Gossner et al.2013		9129
Q_01_01	1	NC_019458.2:99198143_C/T	99198143	rs408438673		T	PRPF3-RPRD2	101104702-101117043	intergenic_region	101104702-101117043	intergenic_region	MODIFIER		n.99198143C>T							4.4525	6.4402	+
Q_01_01	1	NC_019458.2:99198143_C/T	99198143	rs408438673	plus	T	PRPF3	101104702	transcript	XM_004002449.2	downstream_gene_variant	MODIFIER		c.*3739C>T					3040		4.4525	6.4402	+	Gossner et al.2013		9129
Q_01_01	1	NC_019458.2:99198143_C/T	99198143	rs408438673	plus	T	PRPF3	101104702	transcript	XM_012180490.2	downstream_gene_variant	MODIFIER		c.*3739C>T					3040		4.4525	6.4402	+	Gossner et al.2013		9129
Q_01_01	1	NC_019458.2:99198143_C/T	99198143	rs408438673	plus	T	PRPF3	101104702	transcript	XM_012180491.1	downstream_gene_variant	MODIFIER		c.*3739C>T					3040		4.4525	6.4402	+	Gossner et al.2013		9129
Q_01_01	1	NC_019458.2:99198143_C/T	99198143	rs408438673	plus	T	PRPF3	101104702	transcript	XM_012180493.2	downstream_gene_variant	MODIFIER		c.*3739C>T					3040		4.4525	6.4402	+	Gossner et al.2013		9129
Q_01_01	1	NC_019458.2:99198143_C/T	99198143	rs408438673	plus	T	PRPF3	101104702	transcript	XM_012180502.2	downstream_gene_variant	MODIFIER		c.*3739C>T					3040		4.4525	6.4402	+	Gossner et al.2013		9129
Q_01_01	1	NC_019458.2:99205119_T/C	99205119	rs429889505	plus	C	RPRD2	101117043	transcript	XM_012180564.1	intron_variant	MODIFIER	1/11	c.94+1126T>C							4.6907	6.4402	+			23248
Q_01_01	1	NC_019458.2:99205207_C/T	99205207	rs413179530	plus	T	RPRD2	101117043	transcript	XM_012180564.1	intron_variant	MODIFIER	1/11	c.94+1214C>T							4.6899	6.4402	+			23248
Q_01_01	1	NC_019458.2:99206468_G/T	99206468	rs416640753	plus	T	RPRD2	101117043	transcript	XM_012180564.1	intron_variant	MODIFIER	1/11	c.94+2475G>T							4.6805	6.4402	+			23248
Q_01_01	1	NC_019458.2:99206632_T/C	99206632	rs410337686	plus	C	RPRD2	101117043	transcript	XM_012180564.1	intron_variant	MODIFIER	1/11	c.94+2639T>C							5.3281	6.4402	+			23248
Q_01_01	1	NC_019458.2:99206955_A/C	99206955	rs409227936	plus	C	RPRD2	101117043	transcript	XM_012180564.1	intron_variant	MODIFIER	1/11	c.94+2962A>C							5.3269	6.4402	+			23248
Q_01_01	1	NC_019458.2:99207211_G/T	99207211	rs398877831	plus	T	RPRD2	101117043	transcript	XM_012180564.1	intron_variant	MODIFIER	1/11	c.94+3218G>T							4.6749	6.4402	+			23248
Q_01_01	1	NC_019458.2:99208556_C/T	99208556	rs422880883	plus	T	RPRD2	101117043	transcript	XM_012180564.1	intron_variant	MODIFIER	1/11	c.94+4563C>T							4.6643	6.4402	+			23248
Q_01_01	1	NC_019458.2:99208609_C/T	99208609	rs416526607	plus	T	RPRD2	101117043	transcript	XM_012180564.1	intron_variant	MODIFIER	1/11	c.94+4616C>T							4.6644	6.4402	+			23248
Q_01_01	1	NC_019458.2:99209519_G/A	99209519	rs408052306	plus	A	RPRD2	101117043	transcript	XM_012180564.1	intron_variant	MODIFIER	1/11	c.94+5526G>A							5.3121	6.4402	+			23248
Q_01_01	1	NC_019458.2:99210913_A/G	99210913	rs405233997	plus	G	RPRD2	101117043	transcript	XM_012180564.1	intron_variant	MODIFIER	1/11	c.94+6920A>G							4.6481	6.4402	+			23248
Q_01_01	1	NC_019458.2:99273518_T/C	99273518	rs403851291	plus	C	RPRD2	101117043	transcript	XM_012180564.1	intron_variant	MODIFIER	7/11	c.759+5502T>C							5.4	6.4402	+			23248
Q_01_01	1	NC_019458.2:99279783_C/T	99279783		plus	T	RPRD2	101117043	transcript	XM_012180564.1	intron_variant	MODIFIER	7/11	c.760-1703C>T							4.751	6.4402	+			23248
Q_01_01	1	NC_019458.2:99282009_C/G	99282009	rs406201762	plus	G	RPRD2	101117043	transcript	XM_012180564.1	intron_variant	MODIFIER	8/11	c.1042+241C>G							4.7724	6.4402	+			23248
Q_01_01	1	NC_019458.2:99283241_A/G	99283241		plus	G	RPRD2	101117043	transcript	XM_012180564.1	missense_variant	MODERATE	9/12	c.1103A>G	p.Lys368Arg	1174/10810	1103/4269	368/1422			0.3974	6.4402	-			23248
Q_01_01	1	NC_019458.2:99283330_A/G	99283330	rs415481819	plus	G	RPRD2	101117043	transcript	XM_012180564.1	missense_variant	MODERATE	9/12	c.1192A>G	p.Thr398Ala	1263/10810	1192/4269	398/1422			0.8217	6.4402	-			23248
Q_01_01	1	NC_019458.2:99289193_G/A	99289193	rs159645912	plus	A	RPRD2	101117043	transcript	XM_012180564.1	missense_variant	MODERATE	11/12	c.1676G>A	p.Ser559Asn	1747/10810	1676/4269	559/1422			4.1506	6.4402	-			23248
Q_01_01	1	NC_019458.2:99290204_G/A	99290204		plus	A	RPRD2	101117043	transcript	XM_012180564.1	missense_variant	MODERATE	11/12	c.2687G>A	p.Ser896Asn	2758/10810	2687/4269	896/1422			0.5823	6.4402	-			23248
Q_01_01	1	NC_019458.2:99290497_C/T	99290497		plus	T	RPRD2	101117043	transcript	XM_012180564.1	missense_variant	MODERATE	11/12	c.2980C>T	p.Pro994Ser	3051/10810	2980/4269	994/1422			0.7439	6.4402	-			23248
Q_01_01	1	NC_019458.2:99301131_G/A	99301131	rs411141004	plus	A	TARS2	101105117	transcript	XM_004002451.3	missense_variant	MODERATE	3/19	c.214G>A	p.Asp72Asn	1766/4033	214/2157	72/718			0.8122	6.4402	-			80222
Q_01_01	1	NC_019458.2:99301131_G/A	99301131	rs411141004	plus	A	TARS2	101105117	transcript	XM_012180546.2	missense_variant	MODERATE	3/19	c.223G>A	p.Asp75Asn	1775/3991	223/2235	75/744			0.8122	6.4402	-			80222
Q_01_01	1	NC_019458.2:99301131_G/A	99301131	rs411141004	plus	A	TARS2	101105117	transcript	XM_012180554.2	missense_variant	MODERATE	3/19	c.214G>A	p.Asp72Asn	1766/4102	214/2226	72/741			0.8122	6.4402	-			80222
Q_01_01	1	NC_019458.2:99301131_G/A	99301131	rs411141004	plus	A	TARS2	101105117	transcript	XM_012180559.2	missense_variant	MODERATE	3/19	c.223G>A	p.Asp75Asn	1775/4042	223/2166	75/721			0.8122	6.4402	-			80222
Q_01_01	1	NC_019458.2:99301131_G/A	99301131	rs411141004	plus	A	TARS2	101105117	transcript	XM_012180560.2	missense_variant	MODERATE	3/19	c.58G>A	p.Asp20Asn	1675/4011	58/2070	20/689			0.8122	6.4402	-			80222
Q_01_01	1	NC_019458.2:99301131_G/A	99301131	rs411141004	plus	A	TARS2	101105117	transcript	XM_015092230.1	missense_variant	MODERATE	4/20	c.223G>A	p.Asp75Asn	786/3002	223/2235	75/744			0.8122	6.4402	-			80222
Q_01_01	1	NC_019458.2:99307338_C/T	99307338	rs594343360	plus	T	TARS2	101105117	transcript	XM_004002451.3	missense_variant	MODERATE	14/19	c.1574C>T	p.Pro525Leu	3126/4033	1574/2157	525/718			0.8844	6.4402	-			80222
Q_01_01	1	NC_019458.2:99307338_C/T	99307338	rs594343360	plus	T	TARS2	101105117	transcript	XM_012180546.2	missense_variant	MODERATE	14/19	c.1652C>T	p.Pro551Leu	3204/3991	1652/2235	551/744			0.8844	6.4402	-			80222
Q_01_01	1	NC_019458.2:99307338_C/T	99307338	rs594343360	plus	T	TARS2	101105117	transcript	XM_012180554.2	missense_variant	MODERATE	14/19	c.1643C>T	p.Pro548Leu	3195/4102	1643/2226	548/741			0.8844	6.4402	-			80222
Q_01_01	1	NC_019458.2:99307338_C/T	99307338	rs594343360	plus	T	TARS2	101105117	transcript	XM_012180559.2	missense_variant	MODERATE	14/19	c.1583C>T	p.Pro528Leu	3135/4042	1583/2166	528/721			0.8844	6.4402	-			80222
Q_01_01	1	NC_019458.2:99307338_C/T	99307338	rs594343360	plus	T	TARS2	101105117	transcript	XM_012180560.2	missense_variant	MODERATE	14/19	c.1487C>T	p.Pro496Leu	3104/4011	1487/2070	496/689			0.8844	6.4402	-			80222
Q_01_01	1	NC_019458.2:99307338_C/T	99307338	rs594343360	plus	T	TARS2	101105117	transcript	XM_015092230.1	missense_variant	MODERATE	15/20	c.1652C>T	p.Pro551Leu	2215/3002	1652/2235	551/744			0.8844	6.4402	-			80222
Q_01_01	1	NC_019458.2:99309447_G/T	99309447	rs406793836	plus	T	TARS2	101105117	transcript	XM_004002451.3	intron_variant	MODIFIER	14/18	c.1618-117G>T							4.5848	6.4402	+			80222
Q_01_01	1	NC_019458.2:99309447_G/T	99309447	rs406793836	plus	T	ECM1	101105541	transcript	XM_004002453.2	upstream_gene_variant	MODIFIER		c.-3528G>T					3107		4.5848	6.4402	+		RegImP;DR	1893
Q_01_01	1	NC_019458.2:99309447_G/T	99309447	rs406793836	plus	T	ECM1	101105541	transcript	XM_004002454.2	upstream_gene_variant	MODIFIER		c.-3528G>T					3107		4.5848	6.4402	+		RegImP;DR	1893
Q_01_01	1	NC_019458.2:99309447_G/T	99309447	rs406793836	plus	T	ECM1	101105541	transcript	XM_012180517.1	upstream_gene_variant	MODIFIER		c.-3528G>T					3107		4.5848	6.4402	+		RegImP;DR	1893
Q_01_01	1	NC_019458.2:99309447_G/T	99309447	rs406793836	plus	T	ECM1	101105541	transcript	XM_012180529.2	upstream_gene_variant	MODIFIER		c.-3528G>T					3107		4.5848	6.4402	+		RegImP;DR	1893
Q_01_01	1	NC_019458.2:99309447_G/T	99309447	rs406793836	plus	T	TARS2	101105117	transcript	XM_012180546.2	intron_variant	MODIFIER	14/18	c.1696-117G>T							4.5848	6.4402	+			80222
Q_01_01	1	NC_019458.2:99309447_G/T	99309447	rs406793836	plus	T	TARS2	101105117	transcript	XM_012180554.2	intron_variant	MODIFIER	14/18	c.1687-117G>T							4.5848	6.4402	+			80222
Q_01_01	1	NC_019458.2:99309447_G/T	99309447	rs406793836	plus	T	TARS2	101105117	transcript	XM_012180559.2	intron_variant	MODIFIER	14/18	c.1627-117G>T							4.5848	6.4402	+			80222
Q_01_01	1	NC_019458.2:99309447_G/T	99309447	rs406793836	plus	T	TARS2	101105117	transcript	XM_012180560.2	intron_variant	MODIFIER	14/18	c.1531-117G>T							4.5848	6.4402	+			80222
Q_01_01	1	NC_019458.2:99309447_G/T	99309447	rs406793836	plus	T	TARS2	101105117	transcript	XM_015092230.1	intron_variant	MODIFIER	15/19	c.1696-117G>T							4.5848	6.4402	+			80222
Q_01_01	1	NC_019458.2:99309884_C/T	99309884	rs159645591	plus	T	TARS2	101105117	transcript	XM_004002451.3	missense_variant	MODERATE	16/19	c.1738C>T	p.Arg580Cys	3290/4033	1738/2157	580/718			3.6162	6.4402	-			80222
Q_01_01	1	NC_019458.2:99309884_C/T	99309884	rs159645591	plus	T	TARS2	101105117	transcript	XM_012180546.2	missense_variant	MODERATE	16/19	c.1816C>T	p.Arg606Cys	3368/3991	1816/2235	606/744			3.6162	6.4402	-			80222
Q_01_01	1	NC_019458.2:99309884_C/T	99309884	rs159645591	plus	T	TARS2	101105117	transcript	XM_012180554.2	missense_variant	MODERATE	16/19	c.1807C>T	p.Arg603Cys	3359/4102	1807/2226	603/741			3.6162	6.4402	-			80222
Q_01_01	1	NC_019458.2:99309884_C/T	99309884	rs159645591	plus	T	TARS2	101105117	transcript	XM_012180559.2	missense_variant	MODERATE	16/19	c.1747C>T	p.Arg583Cys	3299/4042	1747/2166	583/721			3.6162	6.4402	-			80222
Q_01_01	1	NC_019458.2:99309884_C/T	99309884	rs159645591	plus	T	TARS2	101105117	transcript	XM_012180560.2	missense_variant	MODERATE	16/19	c.1651C>T	p.Arg551Cys	3268/4011	1651/2070	551/689			3.6162	6.4402	-			80222
Q_01_01	1	NC_019458.2:99309884_C/T	99309884	rs159645591	plus	T	TARS2	101105117	transcript	XM_015092230.1	missense_variant	MODERATE	17/20	c.1816C>T	p.Arg606Cys	2379/3002	1816/2235	606/744			3.6162	6.4402	-			80222
Q_01_01	1	NC_019458.2:99310761_G/A	99310761	rs193634057	plus	A	TARS2	101105117	transcript	XM_004002451.3	missense_variant	MODERATE	18/19	c.1924G>A	p.Val642Ile	3476/4033	1924/2157	642/718			3.7514	6.4402	-			80222
Q_01_01	1	NC_019458.2:99310761_G/A	99310761	rs193634057	plus	A	TARS2	101105117	transcript	XM_012180546.2	missense_variant	MODERATE	18/19	c.2002G>A	p.Val668Ile	3554/3991	2002/2235	668/744			3.7514	6.4402	-			80222
Q_01_01	1	NC_019458.2:99310761_G/A	99310761	rs193634057	plus	A	TARS2	101105117	transcript	XM_012180554.2	missense_variant	MODERATE	18/19	c.1993G>A	p.Val665Ile	3545/4102	1993/2226	665/741			3.7514	6.4402	-			80222
Q_01_01	1	NC_019458.2:99310761_G/A	99310761	rs193634057	plus	A	TARS2	101105117	transcript	XM_012180559.2	missense_variant	MODERATE	18/19	c.1933G>A	p.Val645Ile	3485/4042	1933/2166	645/721			3.7514	6.4402	-			80222
Q_01_01	1	NC_019458.2:99310761_G/A	99310761	rs193634057	plus	A	TARS2	101105117	transcript	XM_012180560.2	missense_variant	MODERATE	18/19	c.1837G>A	p.Val613Ile	3454/4011	1837/2070	613/689			3.7514	6.4402	-			80222
Q_01_01	1	NC_019458.2:99310761_G/A	99310761	rs193634057	plus	A	TARS2	101105117	transcript	XM_015092230.1	missense_variant	MODERATE	19/20	c.2002G>A	p.Val668Ile	2565/3002	2002/2235	668/744			3.7514	6.4402	-			80222
Q_01_01	1	NC_019458.2:99311495_T/C	99311495	rs404142336	plus	C	TARS2	101105117	transcript	XM_004002451.3	intron_variant	MODIFIER	18/18	c.2009-437T>C							4.5875	6.4402	+			80222
Q_01_01	1	NC_019458.2:99311495_T/C	99311495	rs404142336	plus	C	ECM1	101105541	transcript	XM_004002453.2	upstream_gene_variant	MODIFIER		c.-1480T>C					1059		4.5875	6.4402	+		RegImP;DR	1893
Q_01_01	1	NC_019458.2:99311495_T/C	99311495	rs404142336	plus	C	ECM1	101105541	transcript	XM_004002454.2	upstream_gene_variant	MODIFIER		c.-1480T>C					1059		4.5875	6.4402	+		RegImP;DR	1893
Q_01_01	1	NC_019458.2:99311495_T/C	99311495	rs404142336	plus	C	ECM1	101105541	transcript	XM_012180517.1	upstream_gene_variant	MODIFIER		c.-1480T>C					1059		4.5875	6.4402	+		RegImP;DR	1893
Q_01_01	1	NC_019458.2:99311495_T/C	99311495	rs404142336	plus	C	ECM1	101105541	transcript	XM_012180529.2	upstream_gene_variant	MODIFIER		c.-1480T>C					1059		4.5875	6.4402	+		RegImP;DR	1893
Q_01_01	1	NC_019458.2:99311495_T/C	99311495	rs404142336	plus	C	TARS2	101105117	transcript	XM_012180546.2	intron_variant	MODIFIER	18/18	c.2087-437T>C							4.5875	6.4402	+			80222
Q_01_01	1	NC_019458.2:99311495_T/C	99311495	rs404142336	plus	C	TARS2	101105117	transcript	XM_012180554.2	intron_variant	MODIFIER	18/18	c.2078-437T>C							4.5875	6.4402	+			80222
Q_01_01	1	NC_019458.2:99311495_T/C	99311495	rs404142336	plus	C	TARS2	101105117	transcript	XM_012180559.2	intron_variant	MODIFIER	18/18	c.2018-437T>C							4.5875	6.4402	+			80222
Q_01_01	1	NC_019458.2:99311495_T/C	99311495	rs404142336	plus	C	TARS2	101105117	transcript	XM_012180560.2	intron_variant	MODIFIER	18/18	c.1922-437T>C							4.5875	6.4402	+			80222
Q_01_01	1	NC_019458.2:99311495_T/C	99311495	rs404142336	plus	C	TARS2	101105117	transcript	XM_015092230.1	intron_variant	MODIFIER	19/19	c.2087-437T>C							4.5875	6.4402	+			80222
Q_01_01	1	NC_019458.2:99311941_A/G	99311941	rs193634056	plus	G	TARS2	101105117	transcript	XM_004002451.3	missense_variant	MODERATE	19/19	c.2018A>G	p.Gln673Arg	3570/4033	2018/2157	673/718			0.6476	6.4402	-			80222
Q_01_01	1	NC_019458.2:99311941_A/G	99311941	rs193634056	plus	G	TARS2	101105117	transcript	XM_012180546.2	missense_variant	MODERATE	19/19	c.2096A>G	p.Gln699Arg	3648/3991	2096/2235	699/744			0.6476	6.4402	-			80222
Q_01_01	1	NC_019458.2:99311941_A/G	99311941	rs193634056	plus	G	TARS2	101105117	transcript	XM_012180554.2	missense_variant	MODERATE	19/19	c.2087A>G	p.Gln696Arg	3639/4102	2087/2226	696/741			0.6476	6.4402	-			80222
Q_01_01	1	NC_019458.2:99311941_A/G	99311941	rs193634056	plus	G	TARS2	101105117	transcript	XM_012180559.2	missense_variant	MODERATE	19/19	c.2027A>G	p.Gln676Arg	3579/4042	2027/2166	676/721			0.6476	6.4402	-			80222
Q_01_01	1	NC_019458.2:99311941_A/G	99311941	rs193634056	plus	G	TARS2	101105117	transcript	XM_012180560.2	missense_variant	MODERATE	19/19	c.1931A>G	p.Gln644Arg	3548/4011	1931/2070	644/689			0.6476	6.4402	-			80222
Q_01_01	1	NC_019458.2:99311941_A/G	99311941	rs193634056	plus	G	TARS2	101105117	transcript	XM_015092230.1	missense_variant	MODERATE	20/20	c.2096A>G	p.Gln699Arg	2659/3002	2096/2235	699/744			0.6476	6.4402	-			80222
Q_01_01	1	NC_019458.2:99312021_A/G	99312021	rs416118465	plus	G	TARS2	101105117	transcript	XM_004002451.3	missense_variant	MODERATE	19/19	c.2098A>G	p.Ile700Val	3650/4033	2098/2157	700/718			0.6229	6.4402	-			80222
Q_01_01	1	NC_019458.2:99312021_A/G	99312021	rs416118465	plus	G	TARS2	101105117	transcript	XM_012180546.2	missense_variant	MODERATE	19/19	c.2176A>G	p.Ile726Val	3728/3991	2176/2235	726/744			0.6229	6.4402	-			80222
Q_01_01	1	NC_019458.2:99312021_A/G	99312021	rs416118465	plus	G	TARS2	101105117	transcript	XM_012180554.2	missense_variant	MODERATE	19/19	c.2167A>G	p.Ile723Val	3719/4102	2167/2226	723/741			0.6229	6.4402	-			80222
Q_01_01	1	NC_019458.2:99312021_A/G	99312021	rs416118465	plus	G	TARS2	101105117	transcript	XM_012180559.2	missense_variant	MODERATE	19/19	c.2107A>G	p.Ile703Val	3659/4042	2107/2166	703/721			0.6229	6.4402	-			80222
Q_01_01	1	NC_019458.2:99312021_A/G	99312021	rs416118465	plus	G	TARS2	101105117	transcript	XM_012180560.2	missense_variant	MODERATE	19/19	c.2011A>G	p.Ile671Val	3628/4011	2011/2070	671/689			0.6229	6.4402	-			80222
Q_01_01	1	NC_019458.2:99312021_A/G	99312021	rs416118465	plus	G	TARS2	101105117	transcript	XM_015092230.1	missense_variant	MODERATE	20/20	c.2176A>G	p.Ile726Val	2739/3002	2176/2235	726/744			0.6229	6.4402	-			80222
Q_01_01	1	NC_019458.2:99313618_T/C	99313618	rs414860178	plus	C	TARS2	101105117	transcript	XM_004002451.3	downstream_gene_variant	MODIFIER		c.*1538T>C					1214		4.5903	6.4402	+			80222
Q_01_01	1	NC_019458.2:99313618_T/C	99313618	rs414860178	plus	C	ECM1	101105541	transcript	XM_004002453.2	intron_variant	MODIFIER	1/9	c.71-526T>C							4.5903	6.4402	+		RegImP;DR	1893
Q_01_01	1	NC_019458.2:99313618_T/C	99313618	rs414860178	plus	C	ECM1	101105541	transcript	XM_004002454.2	intron_variant	MODIFIER	1/8	c.71-526T>C							4.5903	6.4402	+		RegImP;DR	1893
Q_01_01	1	NC_019458.2:99313618_T/C	99313618	rs414860178	plus	C	ECM1	101105541	transcript	XM_012180517.1	intron_variant	MODIFIER	1/9	c.71-526T>C							4.5903	6.4402	+		RegImP;DR	1893
Q_01_01	1	NC_019458.2:99313618_T/C	99313618	rs414860178	plus	C	ECM1	101105541	transcript	XM_012180529.2	intron_variant	MODIFIER	1/7	c.71-526T>C							4.5903	6.4402	+		RegImP;DR	1893
Q_01_01	1	NC_019458.2:99313618_T/C	99313618	rs414860178	plus	C	TARS2	101105117	transcript	XM_012180546.2	downstream_gene_variant	MODIFIER		c.*1538T>C					1334		4.5903	6.4402	+			80222
Q_01_01	1	NC_019458.2:99313618_T/C	99313618	rs414860178	plus	C	TARS2	101105117	transcript	XM_012180554.2	downstream_gene_variant	MODIFIER		c.*1538T>C					1214		4.5903	6.4402	+			80222
Q_01_01	1	NC_019458.2:99313618_T/C	99313618	rs414860178	plus	C	TARS2	101105117	transcript	XM_012180559.2	downstream_gene_variant	MODIFIER		c.*1538T>C					1214		4.5903	6.4402	+			80222
Q_01_01	1	NC_019458.2:99313618_T/C	99313618	rs414860178	plus	C	TARS2	101105117	transcript	XM_012180560.2	downstream_gene_variant	MODIFIER		c.*1538T>C					1214		4.5903	6.4402	+			80222
Q_01_01	1	NC_019458.2:99313618_T/C	99313618	rs414860178	plus	C	TARS2	101105117	transcript	XM_015092230.1	downstream_gene_variant	MODIFIER		c.*1538T>C					1334		4.5903	6.4402	+			80222
Q_01_01	1	NC_019458.2:99314183_C/T	99314183	rs193634055	plus	T	ECM1	101105541	transcript	XM_004002453.2	missense_variant	MODERATE	2/10	c.110C>T	p.Pro37Leu	531/2138	110/1623	37/540			0.6435	6.4402	-		RegImP;DR	1893
Q_01_01	1	NC_019458.2:99314183_C/T	99314183	rs193634055	plus	T	ECM1	101105541	transcript	XM_004002454.2	missense_variant	MODERATE	2/9	c.110C>T	p.Pro37Leu	531/1772	110/1257	37/418			0.6435	6.4402	-		RegImP;DR	1893
Q_01_01	1	NC_019458.2:99314183_C/T	99314183	rs193634055	plus	T	ECM1	101105541	transcript	XM_012180517.1	missense_variant	MODERATE	2/10	c.110C>T	p.Pro37Leu	531/1787	110/1272	37/423			0.6435	6.4402	-		RegImP;DR	1893
Q_01_01	1	NC_019458.2:99314183_C/T	99314183	rs193634055	plus	T	ECM1	101105541	transcript	XM_012180529.2	missense_variant	MODERATE	2/8	c.110C>T	p.Pro37Leu	531/1893	110/1104	37/367			0.6435	6.4402	-		RegImP;DR	1893
Q_01_01	1	NC_019458.2:99314367_C/T	99314367	rs412138112	plus	T	ECM1	101105541	transcript	XM_004002453.2	missense_variant	MODERATE	3/10	c.214C>T	p.His72Tyr	635/2138	214/1623	72/540			0.4614	6.4402	-		RegImP;DR	1893
Q_01_01	1	NC_019458.2:99314367_C/T	99314367	rs412138112	plus	T	ECM1	101105541	transcript	XM_004002454.2	missense_variant	MODERATE	3/9	c.214C>T	p.His72Tyr	635/1772	214/1257	72/418			0.4614	6.4402	-		RegImP;DR	1893
Q_01_01	1	NC_019458.2:99314367_C/T	99314367	rs412138112	plus	T	ECM1	101105541	transcript	XM_012180517.1	missense_variant	MODERATE	3/10	c.214C>T	p.His72Tyr	635/1787	214/1272	72/423			0.4614	6.4402	-		RegImP;DR	1893
Q_01_01	1	NC_019458.2:99314367_C/T	99314367	rs412138112	plus	T	ECM1	101105541	transcript	XM_012180529.2	missense_variant	MODERATE	3/8	c.214C>T	p.His72Tyr	635/1893	214/1104	72/367			0.4614	6.4402	-		RegImP;DR	1893
Q_01_01	1	NC_019458.2:99315478_G/A	99315478	rs159645493	plus	A	ECM1	101105541	transcript	XM_004002453.2	missense_variant	MODERATE	6/10	c.421G>A	p.Gly141Ser	842/2138	421/1623	141/540			1.0281	6.4402	-		RegImP;DR	1893
Q_01_01	1	NC_019458.2:99315478_G/A	99315478	rs159645493	plus	A	ECM1	101105541	transcript	XM_004002454.2	missense_variant	MODERATE	6/9	c.421G>A	p.Gly141Ser	842/1772	421/1257	141/418			1.0281	6.4402	-		RegImP;DR	1893
Q_01_01	1	NC_019458.2:99315478_G/A	99315478	rs159645493	plus	A	ECM1	101105541	transcript	XM_012180517.1	missense_variant	MODERATE	7/10	c.436G>A	p.Gly146Ser	857/1787	436/1272	146/423			1.0281	6.4402	-		RegImP;DR	1893
Q_01_01	1	NC_019458.2:99315478_G/A	99315478	rs159645493	plus	A	ECM1	101105541	transcript	XM_012180529.2	missense_variant	MODERATE	7/8	c.436G>A	p.Gly146Ser	857/1893	436/1104	146/367			1.0281	6.4402	-		RegImP;DR	1893
Q_01_01	1	NC_019458.2:99316386_A/G	99316386	rs603809433	plus	G	ECM1	101105541	transcript	XM_012180529.2	missense_variant	MODERATE	8/8	c.1078A>G	p.Ile360Val	1499/1893	1078/1104	360/367			3.768	6.4402	-		RegImP;DR	1893
Q_01_01	1	NC_019458.2:99321636_G/A	99321636	rs398589971		A	ECM1-LOC101106125	101105541-101106125	intergenic_region	101105541-101106125	intergenic_region	MODIFIER		n.99321636G>A							4.9892	6.4402	+
Q_01_01	1	NC_019458.2:99321636_G/A	99321636	rs398589971	plus	A	ECM1	101105541	transcript	XM_004002453.2	downstream_gene_variant	MODIFIER		c.*3726G>A					3632		4.9892	6.4402	+		RegImP;DR	1893
Q_01_01	1	NC_019458.2:99321636_G/A	99321636	rs398589971	plus	A	ECM1	101105541	transcript	XM_004002454.2	downstream_gene_variant	MODIFIER		c.*3726G>A					3632		4.9892	6.4402	+		RegImP;DR	1893
Q_01_01	1	NC_019458.2:99321636_G/A	99321636	rs398589971	plus	A	ECM1	101105541	transcript	XM_012180517.1	downstream_gene_variant	MODIFIER		c.*3726G>A					3632		4.9892	6.4402	+		RegImP;DR	1893
Q_01_01	1	NC_019458.2:99321636_G/A	99321636	rs398589971	plus	A	ECM1	101105541	transcript	XM_012180529.2	downstream_gene_variant	MODIFIER		c.*5224G>A					4856		4.9892	6.4402	+		RegImP;DR	1893
Q_01_01	1	NC_019458.2:99322053_G/T	99322053	rs401549994		T	ECM1-LOC101106125	101105541-101106125	intergenic_region	101105541-101106125	intergenic_region	MODIFIER		n.99322053G>T							4.603	6.4402	+
Q_01_01	1	NC_019458.2:99322053_G/T	99322053	rs401549994	plus	T	ECM1	101105541	transcript	XM_004002453.2	downstream_gene_variant	MODIFIER		c.*4143G>T					4049		4.603	6.4402	+		RegImP;DR	1893
Q_01_01	1	NC_019458.2:99322053_G/T	99322053	rs401549994	plus	T	ECM1	101105541	transcript	XM_004002454.2	downstream_gene_variant	MODIFIER		c.*4143G>T					4049		4.603	6.4402	+		RegImP;DR	1893
Q_01_01	1	NC_019458.2:99322053_G/T	99322053	rs401549994	plus	T	ECM1	101105541	transcript	XM_012180517.1	downstream_gene_variant	MODIFIER		c.*4143G>T					4049		4.603	6.4402	+		RegImP;DR	1893
Q_01_01	1	NC_019458.2:99327154_T/C	99327154	rs1091627536		C	ECM1-LOC101106125	101105541-101106125	intergenic_region	101105541-101106125	intergenic_region	MODIFIER		n.99327154T>C							5.122	6.4402	+
Q_01_01	1	NC_019458.2:99329085_A/G	99329085	rs428217333		G	ECM1-LOC101106125	101105541-101106125	intergenic_region	101105541-101106125	intergenic_region	MODIFIER		n.99329085A>G							4.4629	6.4402	+
Q_01_01	1	NC_019458.2:99336431_A/G	99336431	rs402897263		G	ECM1-LOC101106125	101105541-101106125	intergenic_region	101105541-101106125	intergenic_region	MODIFIER		n.99336431A>G							4.7961	6.4402	+
Q_01_01	1	NC_019458.2:99337923_T/C	99337923	rs401328951		C	ECM1-LOC101106125	101105541-101106125	intergenic_region	101105541-101106125	intergenic_region	MODIFIER		n.99337923T>C							4.569	6.4402	+
Q_01_01	1	NC_019458.2:99337955_T/C	99337955	rs410633282		C	ECM1-LOC101106125	101105541-101106125	intergenic_region	101105541-101106125	intergenic_region	MODIFIER		n.99337955T>C							4.5694	6.4402	+
Q_01_01	1	NC_019458.2:99338064_G/A	99338064	rs419695155		A	ECM1-LOC101106125	101105541-101106125	intergenic_region	101105541-101106125	intergenic_region	MODIFIER		n.99338064G>A							4.5694	6.4402	+
Q_01_01	1	NC_019458.2:99338315_C/T	99338315	rs426724032		T	ECM1-LOC101106125	101105541-101106125	intergenic_region	101105541-101106125	intergenic_region	MODIFIER		n.99338315C>T							4.5694	6.4402	+
Q_01_01	1	NC_019458.2:99338551_A/G	99338551	rs425430962		G	ECM1-LOC101106125	101105541-101106125	intergenic_region	101105541-101106125	intergenic_region	MODIFIER		n.99338551A>G							4.5567	6.4402	+
Q_01_01	1	NC_019458.2:99338572_T/C	99338572	rs415238953		C	ECM1-LOC101106125	101105541-101106125	intergenic_region	101105541-101106125	intergenic_region	MODIFIER		n.99338572T>C							4.5679	6.4402	+
Q_01_01	1	NC_019458.2:99338617_C/T	99338617	rs424216417		T	ECM1-LOC101106125	101105541-101106125	intergenic_region	101105541-101106125	intergenic_region	MODIFIER		n.99338617C>T							4.5697	6.4402	+
Q_01_01	1	NC_019458.2:99339009_G/A	99339009	rs416871020		A	ECM1-LOC101106125	101105541-101106125	intergenic_region	101105541-101106125	intergenic_region	MODIFIER		n.99339009G>A							4.5691	6.4402	+
Q_01_01	1	NC_019458.2:99339118_T/A	99339118	rs589062894		A	ECM1-LOC101106125	101105541-101106125	intergenic_region	101105541-101106125	intergenic_region	MODIFIER		n.99339118T>A							5.1738	6.4402	+
Q_01_01	1	NC_019458.2:99339351_A/G	99339351	rs1094493568		G	ECM1-LOC101106125	101105541-101106125	intergenic_region	101105541-101106125	intergenic_region	MODIFIER		n.99339351A>G							4.5684	6.4402	+
Q_01_01	1	NC_019458.2:99340038_G/A	99340038	rs604087073		A	LOC101106125-LOC105612466	101106125-105612466	intergenic_region	101106125-105612466	intergenic_region	MODIFIER		n.99340038G>A							4.5691	6.4402	+
Q_01_01	1	NC_019458.2:99340408_A/G	99340408	rs403672662		G	LOC101106125-LOC105612466	101106125-105612466	intergenic_region	101106125-105612466	intergenic_region	MODIFIER		n.99340408A>G							4.5689	6.4402	+
Q_01_01	1	NC_019458.2:99340470_T/C	99340470	rs416938813		C	LOC101106125-LOC105612466	101106125-105612466	intergenic_region	101106125-105612466	intergenic_region	MODIFIER		n.99340470T>C							4.6248	6.4402	+
Q_01_01	1	NC_019458.2:99340496_T/C	99340496	rs429982365		C	LOC101106125-LOC105612466	101106125-105612466	intergenic_region	101106125-105612466	intergenic_region	MODIFIER		n.99340496T>C							4.532	6.4402	+
Q_01_01	1	NC_019458.2:99340507_G/A	99340507	rs406643638		A	LOC101106125-LOC105612466	101106125-105612466	intergenic_region	101106125-105612466	intergenic_region	MODIFIER		n.99340507G>A							4.5693	6.4402	+
Q_01_01	1	NC_019458.2:99340531_T/A	99340531	rs415657308		A	LOC101106125-LOC105612466	101106125-105612466	intergenic_region	101106125-105612466	intergenic_region	MODIFIER		n.99340531T>A							4.553	6.4402	+
Q_01_01	1	NC_019458.2:99340738_G/A	99340738	rs409588595		A	LOC101106125-LOC105612466	101106125-105612466	intergenic_region	101106125-105612466	intergenic_region	MODIFIER		n.99340738G>A							4.5689	6.4402	+
Q_01_01	1	NC_019458.2:99340861_C/T	99340861	rs418670541		T	LOC101106125-LOC105612466	101106125-105612466	intergenic_region	101106125-105612466	intergenic_region	MODIFIER		n.99340861C>T							4.5698	6.4402	+
Q_01_01	1	NC_019458.2:99340936_T/C	99340936	rs421400306		C	LOC101106125-LOC105612466	101106125-105612466	intergenic_region	101106125-105612466	intergenic_region	MODIFIER		n.99340936T>C							4.5692	6.4402	+
Q_01_01	1	NC_019458.2:99340949_G/A	99340949	rs401973967		A	LOC101106125-LOC105612466	101106125-105612466	intergenic_region	101106125-105612466	intergenic_region	MODIFIER		n.99340949G>A							4.569	6.4402	+
Q_01_01	1	NC_019458.2:99340966_C/T	99340966	rs424574355		T	LOC101106125-LOC105612466	101106125-105612466	intergenic_region	101106125-105612466	intergenic_region	MODIFIER		n.99340966C>T							4.569	6.4402	+
Q_01_01	1	NC_019458.2:99341013_T/C	99341013	rs400863337		C	LOC101106125-LOC105612466	101106125-105612466	intergenic_region	101106125-105612466	intergenic_region	MODIFIER		n.99341013T>C							4.5693	6.4402	+
Q_01_01	1	NC_019458.2:99341021_G/T	99341021	rs414232158		T	LOC101106125-LOC105612466	101106125-105612466	intergenic_region	101106125-105612466	intergenic_region	MODIFIER		n.99341021G>T							4.6225	6.4402	+
Q_01_01	1	NC_019458.2:99341634_G/A	99341634	rs415805904		A	LOC101106125-LOC105612466	101106125-105612466	intergenic_region	101106125-105612466	intergenic_region	MODIFIER		n.99341634G>A							4.5281	6.4402	+
Q_01_01	1	NC_019458.2:99341665_T/C	99341665	rs429253759		C	LOC101106125-LOC105612466	101106125-105612466	intergenic_region	101106125-105612466	intergenic_region	MODIFIER		n.99341665T>C							4.569	6.4402	+
Q_01_01	1	NC_019458.2:99341715_T/C	99341715	rs405464581		C	LOC101106125-LOC105612466	101106125-105612466	intergenic_region	101106125-105612466	intergenic_region	MODIFIER		n.99341715T>C							4.5688	6.4402	+
Q_01_01	1	NC_019458.2:99341804_G/C	99341804	rs421633183		C	LOC101106125-LOC105612466	101106125-105612466	intergenic_region	101106125-105612466	intergenic_region	MODIFIER		n.99341804G>C							4.5695	6.4402	+
Q_01_01	1	NC_019458.2:99341926_G/A	99341926	rs399019866		A	LOC101106125-LOC105612466	101106125-105612466	intergenic_region	101106125-105612466	intergenic_region	MODIFIER		n.99341926G>A							4.5694	6.4402	+
Q_01_01	1	NC_019458.2:99342283_C/T	99342283	rs402636238		T	LOC101106125-LOC105612466	101106125-105612466	intergenic_region	101106125-105612466	intergenic_region	MODIFIER		n.99342283C>T							4.567	6.4402	+
Q_01_01	1	NC_019458.2:99342284_G/A	99342284	rs411905927		A	LOC101106125-LOC105612466	101106125-105612466	intergenic_region	101106125-105612466	intergenic_region	MODIFIER		n.99342284G>A							4.5561	6.4402	+
Q_01_01	1	NC_019458.2:99342485_C/T	99342485	rs405605641		T	LOC101106125-LOC105612466	101106125-105612466	intergenic_region	101106125-105612466	intergenic_region	MODIFIER		n.99342485C>T							4.5673	6.4402	+
Q_01_01	1	NC_019458.2:99342524_A/C	99342524	rs414634063		C	LOC101106125-LOC105612466	101106125-105612466	intergenic_region	101106125-105612466	intergenic_region	MODIFIER		n.99342524A>C							4.5673	6.4402	+
Q_01_01	1	NC_019458.2:99343383_C/T	99343383	rs399850326		T	LOC101106125-LOC105612466	101106125-105612466	intergenic_region	101106125-105612466	intergenic_region	MODIFIER		n.99343383C>T							4.5444	6.4402	+
Q_01_01	1	NC_019458.2:99357935_G/A	99357935	rs193634047	plus	A	ADAMTSL4	101106381	transcript	XM_012180594.2	missense_variant	MODERATE	8/18	c.1517G>A	p.Arg506Gln	2265/4676	1517/3210	506/1069			0.6578	6.4402	-			54507
Q_01_01	1	NC_019458.2:99357935_G/A	99357935	rs193634047	plus	A	ADAMTSL4	101106381	transcript	XM_015092231.1	missense_variant	MODERATE	8/18	c.1517G>A	p.Arg506Gln	1857/4268	1517/3210	506/1069			0.6578	6.4402	-			54507
Q_01_01	1	NC_019458.2:99357935_G/A	99357935	rs193634047	plus	A	ADAMTSL4	101106381	transcript	XM_015092232.1	missense_variant	MODERATE	8/18	c.1517G>A	p.Arg506Gln	2220/4631	1517/3210	506/1069			0.6578	6.4402	-			54507
Q_01_01	1	NC_019458.2:99357935_G/A	99357935	rs193634047	plus	A	ADAMTSL4	101106381	transcript	XM_015092233.1	missense_variant	MODERATE	8/18	c.1517G>A	p.Arg506Gln	1745/4156	1517/3210	506/1069			0.6578	6.4402	-			54507
Q_01_01	1	NC_019458.2:99358326_G/A	99358326	rs603844491	plus	A	ADAMTSL4	101106381	transcript	XM_012180594.2	missense_variant	MODERATE	9/18	c.1642G>A	p.Val548Ile	2390/4676	1642/3210	548/1069			0.6649	6.4402	-			54507
Q_01_01	1	NC_019458.2:99358326_G/A	99358326	rs603844491	plus	A	ADAMTSL4	101106381	transcript	XM_015092231.1	missense_variant	MODERATE	9/18	c.1642G>A	p.Val548Ile	1982/4268	1642/3210	548/1069			0.6649	6.4402	-			54507
Q_01_01	1	NC_019458.2:99358326_G/A	99358326	rs603844491	plus	A	ADAMTSL4	101106381	transcript	XM_015092232.1	missense_variant	MODERATE	9/18	c.1642G>A	p.Val548Ile	2345/4631	1642/3210	548/1069			0.6649	6.4402	-			54507
Q_01_01	1	NC_019458.2:99358326_G/A	99358326	rs603844491	plus	A	ADAMTSL4	101106381	transcript	XM_015092233.1	missense_variant	MODERATE	9/18	c.1642G>A	p.Val548Ile	1870/4156	1642/3210	548/1069			0.6649	6.4402	-			54507
Q_01_01	1	NC_019458.2:99358348_C/T	99358348		plus	T	ADAMTSL4	101106381	transcript	XM_012180594.2	missense_variant	MODERATE	9/18	c.1664C>T	p.Pro555Leu	2412/4676	1664/3210	555/1069			1.6222	6.4402	-			54507
Q_01_01	1	NC_019458.2:99358348_C/T	99358348		plus	T	ADAMTSL4	101106381	transcript	XM_015092231.1	missense_variant	MODERATE	9/18	c.1664C>T	p.Pro555Leu	2004/4268	1664/3210	555/1069			1.6222	6.4402	-			54507
Q_01_01	1	NC_019458.2:99358348_C/T	99358348		plus	T	ADAMTSL4	101106381	transcript	XM_015092232.1	missense_variant	MODERATE	9/18	c.1664C>T	p.Pro555Leu	2367/4631	1664/3210	555/1069			1.6222	6.4402	-			54507
Q_01_01	1	NC_019458.2:99358348_C/T	99358348		plus	T	ADAMTSL4	101106381	transcript	XM_015092233.1	missense_variant	MODERATE	9/18	c.1664C>T	p.Pro555Leu	1892/4156	1664/3210	555/1069			1.6222	6.4402	-			54507
Q_01_01	1	NC_019458.2:99393212_C/T	99393212	rs159644853		T	MCL1-ENSA	554329-101107055	intergenic_region	554329-101107055	intergenic_region	MODIFIER		n.99393212C>T							6.2471	6.4402	+
Q_01_01	1	NC_019458.2:99393553_G/A	99393553	rs193634045		A	MCL1-ENSA	554329-101107055	intergenic_region	554329-101107055	intergenic_region	MODIFIER		n.99393553G>A							6.2467	6.4402	+
Q_01_01	1	NC_019458.2:99394009_G/A	99394009	rs408134569		A	MCL1-ENSA	554329-101107055	intergenic_region	554329-101107055	intergenic_region	MODIFIER		n.99394009G>A							6.2407	6.4402	+
Q_01_01	1	NC_019458.2:99394297_C/T	99394297	rs159644831		T	MCL1-ENSA	554329-101107055	intergenic_region	554329-101107055	intergenic_region	MODIFIER		n.99394297C>T							6.2437	6.4402	+
Q_01_01	1	NC_019458.2:99397043_G/C	99397043	rs411573254		C	MCL1-ENSA	554329-101107055	intergenic_region	554329-101107055	intergenic_region	MODIFIER		n.99397043G>C							6.2343	6.4402	+
Q_01_01	1	NC_019458.2:99397043_G/C	99397043	rs411573254	minus	C	ENSA	101107055	transcript	XM_004002459.3	downstream_gene_variant	MODIFIER		c.*2894C>G					2682		6.2343	6.4402	+			2029
Q_01_01	1	NC_019458.2:99397065_T/C	99397065	rs405541169		C	MCL1-ENSA	554329-101107055	intergenic_region	554329-101107055	intergenic_region	MODIFIER		n.99397065T>C							6.2343	6.4402	+
Q_01_01	1	NC_019458.2:99397065_T/C	99397065	rs405541169	minus	C	ENSA	101107055	transcript	XM_004002459.3	downstream_gene_variant	MODIFIER		c.*2872A>G					2660		6.2343	6.4402	+			2029
Q_01_01	1	NC_019458.2:99397162_G/A	99397162	rs159644770		A	MCL1-ENSA	554329-101107055	intergenic_region	554329-101107055	intergenic_region	MODIFIER		n.99397162G>A							6.2335	6.4402	+
Q_01_01	1	NC_019458.2:99397162_G/A	99397162	rs159644770	minus	A	ENSA	101107055	transcript	XM_004002459.3	downstream_gene_variant	MODIFIER		c.*2775C>T					2563		6.2335	6.4402	+			2029
Q_01_01	1	NC_019458.2:99397566_T/C	99397566	rs159644757		C	MCL1-ENSA	554329-101107055	intergenic_region	554329-101107055	intergenic_region	MODIFIER		n.99397566T>C							6.2281	6.4402	+
Q_01_01	1	NC_019458.2:99397566_T/C	99397566	rs159644757	minus	C	ENSA	101107055	transcript	XM_004002459.3	downstream_gene_variant	MODIFIER		c.*2371A>G					2159		6.2281	6.4402	+			2029
Q_01_01	1	NC_019458.2:99398231_T/C	99398231	rs403022727		C	MCL1-ENSA	554329-101107055	intergenic_region	554329-101107055	intergenic_region	MODIFIER		n.99398231T>C							6.2293	6.4402	+
Q_01_01	1	NC_019458.2:99398231_T/C	99398231	rs403022727	minus	C	ENSA	101107055	transcript	XM_004002459.3	downstream_gene_variant	MODIFIER		c.*1706A>G					1494		6.2293	6.4402	+			2029
Q_01_01	1	NC_019458.2:99398390_T/G	99398390	rs159644737		G	MCL1-ENSA	554329-101107055	intergenic_region	554329-101107055	intergenic_region	MODIFIER		n.99398390T>G							6.2283	6.4402	+
Q_01_01	1	NC_019458.2:99398390_T/G	99398390	rs159644737	minus	G	ENSA	101107055	transcript	XM_004002459.3	downstream_gene_variant	MODIFIER		c.*1547A>C					1335		6.2283	6.4402	+			2029
Q_01_01	1	NC_019458.2:99400073_G/T	99400073	rs420800221	minus	T	ENSA	101107055	transcript	XM_004002459.3	intron_variant	MODIFIER	3/3	c.351-121C>A							4.4411	6.4402	+			2029
Q_01_01	1	NC_019458.2:99400432_T/C	99400432	rs423709540	minus	C	ENSA	101107055	transcript	XM_004002459.3	intron_variant	MODIFIER	3/3	c.351-480A>G							4.4409	6.4402	+			2029
Q_01_01	1	NC_019458.2:99406454_T/C	99406454	rs417177777	minus	C	ENSA	101107055	transcript	XM_004002459.3	5_prime_UTR_premature_start_codon_gain_variant	LOW	1/4	c.-486A>G							4.4489	6.4402	+			2029
Q_01_01	1	NC_019458.2:99406454_T/C	99406454	rs417177777	minus	C	ENSA	101107055	transcript	XM_004002459.3	5_prime_UTR_variant	MODIFIER	1/4	c.-486A>G					486		4.4489	6.4402	+			2029
Q_01_01	1	NC_019458.2:99424617_C/T	99424617	rs401418107	minus	T	GOLPH3L	101107318	transcript	XM_004002460.2	intron_variant	MODIFIER	4/4	c.431-4666G>A							5.1139	6.4402	+			55204
Q_01_01	1	NC_019458.2:99424617_C/T	99424617	rs401418107	minus	T	GOLPH3L	101107318	transcript	XM_012180651.1	intron_variant	MODIFIER	5/5	c.431-4666G>A							5.1139	6.4402	+			55204
Q_01_01	1	NC_019458.2:99462469_T/C	99462469	rs161760925	minus	C	GOLPH3L	101107318	transcript	XM_004002460.2	missense_variant	MODERATE	2/5	c.59A>G	p.Lys20Arg	229/3024	59/858	20/285			0.1703	6.4402	-			55204
Q_01_01	1	NC_019458.2:99462469_T/C	99462469	rs161760925	minus	C	GOLPH3L	101107318	transcript	XM_012180651.1	missense_variant	MODERATE	3/6	c.59A>G	p.Lys20Arg	217/3012	59/858	20/285			0.1703	6.4402	-			55204
Q_01_01	1	NC_019458.2:99485641_C/T	99485641	rs411731900	minus	T	HORMAD1	101108094	transcript	XM_004002461.3	5_prime_UTR_variant	MODIFIER	1/15	c.-327G>A					1498		5.5353	6.4402	+			84072
Q_01_01	1	NC_019458.2:99485641_C/T	99485641	rs411731900	minus	T	HORMAD1	101108094	transcript	XM_012180626.2	5_prime_UTR_variant	MODIFIER	1/16	c.-394G>A					1498		5.5353	6.4402	+			84072
Q_01_01	1	NC_019458.2:99485641_C/T	99485641	rs411731900	minus	T	HORMAD1	101108094	transcript	XM_012180630.2	upstream_gene_variant	MODIFIER		c.-4582G>A					514		5.5353	6.4402	+			84072
Q_01_01	1	NC_019458.2:99486795_C/G	99486795	rs415033081		G	HORMAD1-CTSS	101108094-780472	intergenic_region	101108094-780472	intergenic_region	MODIFIER		n.99486795C>G							5.538	6.4402	+
Q_01_01	1	NC_019458.2:99486795_C/G	99486795	rs415033081	minus	G	HORMAD1	101108094	transcript	XM_004002461.3	upstream_gene_variant	MODIFIER		c.-2652G>C					906		5.538	6.4402	+			84072
Q_01_01	1	NC_019458.2:99486795_C/G	99486795	rs415033081	minus	G	HORMAD1	101108094	transcript	XM_012180626.2	upstream_gene_variant	MODIFIER		c.-2652G>C					905		5.538	6.4402	+			84072
Q_01_01	1	NC_019458.2:99486795_C/G	99486795	rs415033081	minus	G	HORMAD1	101108094	transcript	XM_012180630.2	upstream_gene_variant	MODIFIER		c.-5736G>C					1668		5.538	6.4402	+			84072
Q_01_01	1	NC_019458.2:99487095_G/T	99487095	rs421860258		T	HORMAD1-CTSS	101108094-780472	intergenic_region	101108094-780472	intergenic_region	MODIFIER		n.99487095G>T							5.5384	6.4402	+
Q_01_01	1	NC_019458.2:99487095_G/T	99487095	rs421860258	minus	T	HORMAD1	101108094	transcript	XM_004002461.3	upstream_gene_variant	MODIFIER		c.-2952C>A					1206		5.5384	6.4402	+			84072
Q_01_01	1	NC_019458.2:99487095_G/T	99487095	rs421860258	minus	T	HORMAD1	101108094	transcript	XM_012180626.2	upstream_gene_variant	MODIFIER		c.-2952C>A					1205		5.5384	6.4402	+			84072
Q_01_01	1	NC_019458.2:99487095_G/T	99487095	rs421860258	minus	T	HORMAD1	101108094	transcript	XM_012180630.2	upstream_gene_variant	MODIFIER		c.-6036C>A					1968		5.5384	6.4402	+			84072
Q_01_01	1	NC_019458.2:99498872_G/A	99498872	rs161760919	minus	A	CTSS	780472	transcript	XM_004002463.3	intron_variant	MODIFIER	7/7	c.897-241C>T							5.0354	6.4402	+	Zhang et al. 2019 , Ingham et al.2008	RegImP;DR	1520
Q_01_01	1	NC_019458.2:99498919_G/A	99498919	rs413772390	minus	A	CTSS	780472	transcript	XM_004002463.3	intron_variant	MODIFIER	7/7	c.897-288C>T							5.0354	6.4402	+	Zhang et al. 2019 , Ingham et al.2008	RegImP;DR	1520
Q_01_01	1	NC_019458.2:99499144_A/T	99499144	rs416607435	minus	T	CTSS	780472	transcript	XM_004002463.3	intron_variant	MODIFIER	7/7	c.897-513T>A							5.0352	6.4402	+	Zhang et al. 2019 , Ingham et al.2008	RegImP;DR	1520
Q_01_01	1	NC_019458.2:99499306_T/C	99499306	rs402284887	minus	C	CTSS	780472	transcript	XM_004002463.3	intron_variant	MODIFIER	7/7	c.897-675A>G							5.0354	6.4402	+	Zhang et al. 2019 , Ingham et al.2008	RegImP;DR	1520
Q_01_01	1	NC_019458.2:99499326_G/A	99499326	rs415388032	minus	A	CTSS	780472	transcript	XM_004002463.3	intron_variant	MODIFIER	7/7	c.897-695C>T							5.0354	6.4402	+	Zhang et al. 2019 , Ingham et al.2008	RegImP;DR	1520
Q_01_01	1	NC_019458.2:99500049_A/G	99500049	rs421411610	minus	G	CTSS	780472	transcript	XM_004002463.3	intron_variant	MODIFIER	7/7	c.897-1418T>C							5.0371	6.4402	+	Zhang et al. 2019 , Ingham et al.2008	RegImP;DR	1520
Q_01_01	1	NC_019458.2:99500919_G/A	99500919	rs399302705	minus	A	CTSS	780472	transcript	XM_004002463.3	intron_variant	MODIFIER	7/7	c.897-2288C>T							5.0386	6.4402	+	Zhang et al. 2019 , Ingham et al.2008	RegImP;DR	1520
Q_01_01	1	NC_019458.2:99501385_T/C	99501385	rs412559792	minus	C	CTSS	780472	transcript	XM_004002463.3	intron_variant	MODIFIER	7/7	c.897-2754A>G							5.0395	6.4402	+	Zhang et al. 2019 , Ingham et al.2008	RegImP;DR	1520
Q_01_01	1	NC_019458.2:99501518_C/T	99501518	rs425946987	minus	T	CTSS	780472	transcript	XM_004002463.3	intron_variant	MODIFIER	7/7	c.897-2887G>A							5.039	6.4402	+	Zhang et al. 2019 , Ingham et al.2008	RegImP;DR	1520
Q_01_01	1	NC_019458.2:99501646_T/C	99501646	rs424659835	minus	C	CTSS	780472	transcript	XM_004002463.3	intron_variant	MODIFIER	7/7	c.897-3015A>G							5.0391	6.4402	+	Zhang et al. 2019 , Ingham et al.2008	RegImP;DR	1520
Q_01_01	1	NC_019458.2:99502862_G/C	99502862	rs430613455	minus	C	CTSS	780472	transcript	XM_004002463.3	intron_variant	MODIFIER	7/7	c.897-4231C>G							5.0404	6.4402	+	Zhang et al. 2019 , Ingham et al.2008	RegImP;DR	1520
Q_01_01	1	NC_019458.2:99502915_G/C	99502915	rs406875445	minus	C	CTSS	780472	transcript	XM_004002463.3	intron_variant	MODIFIER	7/7	c.897-4284C>G							5.0408	6.4402	+	Zhang et al. 2019 , Ingham et al.2008	RegImP;DR	1520
Q_01_01	1	NC_019458.2:99502945_C/T	99502945	rs420293761	minus	T	CTSS	780472	transcript	XM_004002463.3	intron_variant	MODIFIER	7/7	c.897-4314G>A							5.0408	6.4402	+	Zhang et al. 2019 , Ingham et al.2008	RegImP;DR	1520
Q_01_01	1	NC_019458.2:99503071_T/G	99503071	rs419104976	minus	G	CTSS	780472	transcript	XM_004002463.3	intron_variant	MODIFIER	7/7	c.897-4440A>C							5.9092	6.4402	+	Zhang et al. 2019 , Ingham et al.2008	RegImP;DR	1520
Q_01_01	1	NC_019458.2:99503124_G/A	99503124	rs399416741	minus	A	CTSS	780472	transcript	XM_004002463.3	intron_variant	MODIFIER	7/7	c.897-4493C>T							5.0414	6.4402	+	Zhang et al. 2019 , Ingham et al.2008	RegImP;DR	1520
Q_01_01	1	NC_019458.2:99503214_G/T	99503214	rs412783814	minus	T	CTSS	780472	transcript	XM_004002463.3	intron_variant	MODIFIER	7/7	c.897-4583C>A							5.5738	6.4402	+	Zhang et al. 2019 , Ingham et al.2008	RegImP;DR	1520
Q_01_01	1	NC_019458.2:99503299_G/A	99503299	rs425932436	minus	A	CTSS	780472	transcript	XM_004002463.3	intron_variant	MODIFIER	7/7	c.897-4668C>T							5.0411	6.4402	+	Zhang et al. 2019 , Ingham et al.2008	RegImP;DR	1520
Q_01_01	1	NC_019458.2:99503304_G/A	99503304	rs589879864	minus	A	CTSS	780472	transcript	XM_004002463.3	intron_variant	MODIFIER	7/7	c.897-4673C>T							5.0411	6.4402	+	Zhang et al. 2019 , Ingham et al.2008	RegImP;DR	1520
Q_01_01	1	NC_019458.2:99503383_G/A	99503383	rs398372601	minus	A	CTSS	780472	transcript	XM_004002463.3	intron_variant	MODIFIER	7/7	c.897-4752C>T							5.0417	6.4402	+	Zhang et al. 2019 , Ingham et al.2008	RegImP;DR	1520
Q_01_01	1	NC_019458.2:99503491_C/T	99503491	rs424838761	minus	T	CTSS	780472	transcript	XM_004002463.3	intron_variant	MODIFIER	7/7	c.897-4860G>A							4.7233	6.4402	+	Zhang et al. 2019 , Ingham et al.2008	RegImP;DR	1520
Q_01_01	1	NC_019458.2:99503516_T/G	99503516	rs405349224	minus	G	CTSS	780472	transcript	XM_004002463.3	intron_variant	MODIFIER	7/7	c.897-4885A>C							4.7233	6.4402	+	Zhang et al. 2019 , Ingham et al.2008	RegImP;DR	1520
Q_01_01	1	NC_019458.2:99503743_T/C	99503743	rs418278931	minus	C	CTSS	780472	transcript	XM_004002463.3	intron_variant	MODIFIER	7/7	c.897-5112A>G							4.7236	6.4402	+	Zhang et al. 2019 , Ingham et al.2008	RegImP;DR	1520
Q_01_01	1	NC_019458.2:99503872_G/A	99503872	rs423740619	minus	A	CTSS	780472	transcript	XM_004002463.3	intron_variant	MODIFIER	7/7	c.897-5241C>T							4.724	6.4402	+	Zhang et al. 2019 , Ingham et al.2008	RegImP;DR	1520
Q_01_01	1	NC_019458.2:99503943_C/G	99503943	rs161760905	minus	G	CTSS	780472	transcript	XM_004002463.3	intron_variant	MODIFIER	7/7	c.897-5312G>C							4.7239	6.4402	+	Zhang et al. 2019 , Ingham et al.2008	RegImP;DR	1520
Q_01_01	1	NC_019458.2:99504183_A/G	99504183	rs417437321	minus	G	CTSS	780472	transcript	XM_004002463.3	intron_variant	MODIFIER	7/7	c.897-5552T>C							4.7245	6.4402	+	Zhang et al. 2019 , Ingham et al.2008	RegImP;DR	1520
Q_01_01	1	NC_019458.2:99504309_G/A	99504309	rs430598832	minus	A	CTSS	780472	transcript	XM_004002463.3	intron_variant	MODIFIER	7/7	c.897-5678C>T							4.7248	6.4402	+	Zhang et al. 2019 , Ingham et al.2008	RegImP;DR	1520
Q_01_01	1	NC_019458.2:99504334_A/G	99504334	rs402972359	minus	G	CTSS	780472	transcript	XM_004002463.3	intron_variant	MODIFIER	7/7	c.897-5703T>C							4.7249	6.4402	+	Zhang et al. 2019 , Ingham et al.2008	RegImP;DR	1520
Q_01_01	1	NC_019458.2:99505103_A/G	99505103	rs411551570	minus	G	CTSS	780472	transcript	XM_004002463.3	intron_variant	MODIFIER	7/7	c.897-6472T>C							5.2394	6.4402	+	Zhang et al. 2019 , Ingham et al.2008	RegImP;DR	1520
Q_01_01	1	NC_019458.2:99505612_T/C	99505612	rs401229207	minus	C	CTSS	780472	transcript	XM_004002463.3	intron_variant	MODIFIER	7/7	c.896+6406A>G							5.5587	6.4402	+	Zhang et al. 2019 , Ingham et al.2008	RegImP;DR	1520
Q_01_01	1	NC_019458.2:99505795_T/C	99505795	rs423480304	minus	C	CTSS	780472	transcript	XM_004002463.3	intron_variant	MODIFIER	7/7	c.896+6223A>G							4.7417	6.4402	+	Zhang et al. 2019 , Ingham et al.2008	RegImP;DR	1520
Q_01_01	1	NC_019458.2:99505934_G/A	99505934	rs413263697	minus	A	CTSS	780472	transcript	XM_004002463.3	intron_variant	MODIFIER	7/7	c.896+6084C>T							4.7421	6.4402	+	Zhang et al. 2019 , Ingham et al.2008	RegImP;DR	1520
Q_01_01	1	NC_019458.2:99505977_G/A	99505977	rs426618748	minus	A	CTSS	780472	transcript	XM_004002463.3	intron_variant	MODIFIER	7/7	c.896+6041C>T							4.7418	6.4402	+	Zhang et al. 2019 , Ingham et al.2008	RegImP;DR	1520
Q_01_01	1	NC_019458.2:99506111_A/G	99506111	rs416173658	minus	G	CTSS	780472	transcript	XM_004002463.3	intron_variant	MODIFIER	7/7	c.896+5907T>C							4.7416	6.4402	+	Zhang et al. 2019 , Ingham et al.2008	RegImP;DR	1520
Q_01_01	1	NC_019458.2:99506280_A/G	99506280	rs159644328	minus	G	CTSS	780472	transcript	XM_004002463.3	intron_variant	MODIFIER	7/7	c.896+5738T>C							4.7425	6.4402	+	Zhang et al. 2019 , Ingham et al.2008	RegImP;DR	1520
Q_01_01	1	NC_019458.2:99506853_A/G	99506853	rs603193963	minus	G	CTSS	780472	transcript	XM_004002463.3	intron_variant	MODIFIER	7/7	c.896+5165T>C							4.9699	6.4402	+	Zhang et al. 2019 , Ingham et al.2008	RegImP;DR	1520
Q_01_01	1	NC_019458.2:99507637_A/T	99507637	rs406015866	minus	T	CTSS	780472	transcript	XM_004002463.3	intron_variant	MODIFIER	7/7	c.896+4381T>A							4.7454	6.4402	+	Zhang et al. 2019 , Ingham et al.2008	RegImP;DR	1520
Q_01_01	1	NC_019458.2:99507716_C/G	99507716	rs415024131	minus	G	CTSS	780472	transcript	XM_004002463.3	intron_variant	MODIFIER	7/7	c.896+4302G>C							4.7455	6.4402	+	Zhang et al. 2019 , Ingham et al.2008	RegImP;DR	1520
Q_01_01	1	NC_019458.2:99507984_C/T	99507984	rs427225243	minus	T	CTSS	780472	transcript	XM_004002463.3	intron_variant	MODIFIER	7/7	c.896+4034G>A							4.7456	6.4402	+	Zhang et al. 2019 , Ingham et al.2008	RegImP;DR	1520
Q_01_01	1	NC_019458.2:99508352_C/T	99508352	rs406536199	minus	T	CTSS	780472	transcript	XM_004002463.3	intron_variant	MODIFIER	7/7	c.896+3666G>A							4.7467	6.4402	+	Zhang et al. 2019 , Ingham et al.2008	RegImP;DR	1520
Q_01_01	1	NC_019458.2:99508730_T/C	99508730	rs419634899	minus	C	CTSS	780472	transcript	XM_004002463.3	intron_variant	MODIFIER	7/7	c.896+3288A>G							4.7479	6.4402	+	Zhang et al. 2019 , Ingham et al.2008	RegImP;DR	1520
Q_01_01	1	NC_019458.2:99508735_G/T	99508735	rs400186154	minus	T	CTSS	780472	transcript	XM_004002463.3	intron_variant	MODIFIER	7/7	c.896+3283C>A							4.7479	6.4402	+	Zhang et al. 2019 , Ingham et al.2008	RegImP;DR	1520
Q_01_01	1	NC_019458.2:99509099_A/G	99509099	rs409438836	minus	G	CTSS	780472	transcript	XM_004002463.3	intron_variant	MODIFIER	7/7	c.896+2919T>C							4.7481	6.4402	+	Zhang et al. 2019 , Ingham et al.2008	RegImP;DR	1520
Q_01_01	1	NC_019458.2:99509139_T/C	99509139	rs422653676	minus	C	CTSS	780472	transcript	XM_004002463.3	intron_variant	MODIFIER	7/7	c.896+2879A>G							4.7481	6.4402	+	Zhang et al. 2019 , Ingham et al.2008	RegImP;DR	1520
Q_01_01	1	NC_019458.2:99509160_A/C	99509160	rs399137911	minus	C	CTSS	780472	transcript	XM_004002463.3	intron_variant	MODIFIER	7/7	c.896+2858T>G							4.7487	6.4402	+	Zhang et al. 2019 , Ingham et al.2008	RegImP;DR	1520
Q_01_01	1	NC_019458.2:99509240_A/C	99509240	rs412204450	minus	C	CTSS	780472	transcript	XM_004002463.3	intron_variant	MODIFIER	7/7	c.896+2778T>G							4.7486	6.4402	+	Zhang et al. 2019 , Ingham et al.2008	RegImP;DR	1520
Q_01_01	1	NC_019458.2:99509249_T/C	99509249	rs425692310	minus	C	CTSS	780472	transcript	XM_004002463.3	intron_variant	MODIFIER	7/7	c.896+2769A>G							4.7486	6.4402	+	Zhang et al. 2019 , Ingham et al.2008	RegImP;DR	1520
Q_01_01	1	NC_019458.2:99510124_A/C	99510124	rs403721028	minus	C	CTSS	780472	transcript	XM_004002463.3	intron_variant	MODIFIER	7/7	c.896+1894T>G							4.7504	6.4402	+	Zhang et al. 2019 , Ingham et al.2008	RegImP;DR	1520
Q_01_01	1	NC_019458.2:99510138_C/T	99510138	rs416783687	minus	T	CTSS	780472	transcript	XM_004002463.3	intron_variant	MODIFIER	7/7	c.896+1880G>A							4.7504	6.4402	+	Zhang et al. 2019 , Ingham et al.2008	RegImP;DR	1520
Q_01_01	1	NC_019458.2:99510448_C/T	99510448	rs409422440	minus	T	CTSS	780472	transcript	XM_004002463.3	intron_variant	MODIFIER	7/7	c.896+1570G>A							4.7509	6.4402	+	Zhang et al. 2019 , Ingham et al.2008	RegImP;DR	1520
Q_01_01	1	NC_019458.2:99511468_C/A	99511468	rs414002870	minus	A	CTSS	780472	transcript	XM_004002463.3	intron_variant	MODIFIER	7/7	c.896+550G>T							4.7527	6.4402	+	Zhang et al. 2019 , Ingham et al.2008	RegImP;DR	1520
Q_01_01	1	NC_019458.2:99511510_G/A	99511510	rs423309442	minus	A	CTSS	780472	transcript	XM_004002463.3	intron_variant	MODIFIER	7/7	c.896+508C>T							4.753	6.4402	+	Zhang et al. 2019 , Ingham et al.2008	RegImP;DR	1520
Q_01_01	1	NC_019458.2:99515675_C/T	99515675	rs430659937	minus	T	CTSS	780472	transcript	XM_004002463.3	intron_variant	MODIFIER	4/7	c.400-682G>A							4.7609	6.4402	+	Zhang et al. 2019 , Ingham et al.2008	RegImP;DR	1520
Q_01_01	1	NC_019458.2:99518589_A/C	99518589	rs416408147	minus	C	CTSS	780472	transcript	XM_004002463.3	intron_variant	MODIFIER	2/7	c.127-802T>G							4.7669	6.4402	+	Zhang et al. 2019 , Ingham et al.2008	RegImP;DR	1520
Q_01_01	1	NC_019458.2:99519376_C/A	99519376	rs407898279	minus	A	CTSS	780472	transcript	XM_004002463.3	intron_variant	MODIFIER	2/7	c.127-1589G>T							5.2607	6.4402	+	Zhang et al. 2019 , Ingham et al.2008	RegImP;DR	1520
Q_01_01	1	NC_019458.2:99520126_T/C	99520126	rs422966353	minus	C	CTSS	780472	transcript	XM_004002463.3	intron_variant	MODIFIER	2/7	c.126+856A>G							4.7671	6.4402	+	Zhang et al. 2019 , Ingham et al.2008	RegImP;DR	1520
Q_01_01	1	NC_019458.2:99521902_A/C	99521902	rs1087726071	minus	C	CTSS	780472	transcript	XM_004002463.3	intron_variant	MODIFIER	1/7	c.-2+143T>G							4.7729	6.4402	+	Zhang et al. 2019 , Ingham et al.2008	RegImP;DR	1520
Q_01_01	1	NC_019458.2:99523255_A/G	99523255	rs400476562		G	CTSS-LOC105612469	780472-105612469	intergenic_region	780472-105612469	intergenic_region	MODIFIER		n.99523255A>G							4.779	6.4402	+
Q_01_01	1	NC_019458.2:99523255_A/G	99523255	rs400476562	minus	G	CTSS	780472	transcript	XM_004002463.3	upstream_gene_variant	MODIFIER		c.-2148T>C					1065		4.779	6.4402	+	Zhang et al. 2019 , Ingham et al.2008	RegImP;DR	1520
Q_01_01	1	NC_019458.2:99523878_A/G	99523878	rs405116486		G	CTSS-LOC105612469	780472-105612469	intergenic_region	780472-105612469	intergenic_region	MODIFIER		n.99523878A>G							4.7817	6.4402	+
Q_01_01	1	NC_019458.2:99523878_A/G	99523878	rs405116486	minus	G	CTSS	780472	transcript	XM_004002463.3	upstream_gene_variant	MODIFIER		c.-2771T>C					1688		4.7817	6.4402	+	Zhang et al. 2019 , Ingham et al.2008	RegImP;DR	1520
Q_01_01	1	NC_019458.2:99523939_C/A	99523939	rs403993541		A	CTSS-LOC105612469	780472-105612469	intergenic_region	780472-105612469	intergenic_region	MODIFIER		n.99523939C>A							4.783	6.4402	+
Q_01_01	1	NC_019458.2:99523939_C/A	99523939	rs403993541	minus	A	CTSS	780472	transcript	XM_004002463.3	upstream_gene_variant	MODIFIER		c.-2832G>T					1749		4.783	6.4402	+	Zhang et al. 2019 , Ingham et al.2008	RegImP;DR	1520
Q_01_01	1	NC_019458.2:99523980_G/A	99523980	rs406897094		A	CTSS-LOC105612469	780472-105612469	intergenic_region	780472-105612469	intergenic_region	MODIFIER		n.99523980G>A							5.2687	6.4402	+
Q_01_01	1	NC_019458.2:99523980_G/A	99523980	rs406897094	minus	A	CTSS	780472	transcript	XM_004002463.3	upstream_gene_variant	MODIFIER		c.-2873C>T					1790		5.2687	6.4402	+	Zhang et al. 2019 , Ingham et al.2008	RegImP;DR	1520
Q_01_01	1	NC_019458.2:99523990_G/A	99523990	rs419797045		A	CTSS-LOC105612469	780472-105612469	intergenic_region	780472-105612469	intergenic_region	MODIFIER		n.99523990G>A							4.7825	6.4402	+
Q_01_01	1	NC_019458.2:99523990_G/A	99523990	rs419797045	minus	A	CTSS	780472	transcript	XM_004002463.3	upstream_gene_variant	MODIFIER		c.-2883C>T					1800		4.7825	6.4402	+	Zhang et al. 2019 , Ingham et al.2008	RegImP;DR	1520
Q_01_01	1	NC_019458.2:99523996_C/A	99523996	rs429192913		A	CTSS-LOC105612469	780472-105612469	intergenic_region	780472-105612469	intergenic_region	MODIFIER		n.99523996C>A							5.2688	6.4402	+
Q_01_01	1	NC_019458.2:99523996_C/A	99523996	rs429192913	minus	A	CTSS	780472	transcript	XM_004002463.3	upstream_gene_variant	MODIFIER		c.-2889G>T					1806		5.2688	6.4402	+	Zhang et al. 2019 , Ingham et al.2008	RegImP;DR	1520
Q_01_01	1	NC_019458.2:99524052_C/A	99524052	rs409692142		A	CTSS-LOC105612469	780472-105612469	intergenic_region	780472-105612469	intergenic_region	MODIFIER		n.99524052C>A							4.7832	6.4402	+
Q_01_01	1	NC_019458.2:99524052_C/A	99524052	rs409692142	minus	A	CTSS	780472	transcript	XM_004002463.3	upstream_gene_variant	MODIFIER		c.-2945G>T					1862		4.7832	6.4402	+	Zhang et al. 2019 , Ingham et al.2008	RegImP;DR	1520
Q_01_01	1	NC_019458.2:99524054_G/A	99524054	rs418967071		A	CTSS-LOC105612469	780472-105612469	intergenic_region	780472-105612469	intergenic_region	MODIFIER		n.99524054G>A							4.7835	6.4402	+
Q_01_01	1	NC_019458.2:99524054_G/A	99524054	rs418967071	minus	A	CTSS	780472	transcript	XM_004002463.3	upstream_gene_variant	MODIFIER		c.-2947C>T					1864		4.7835	6.4402	+	Zhang et al. 2019 , Ingham et al.2008	RegImP;DR	1520
Q_01_01	1	NC_019458.2:99524618_T/C	99524618	rs411544847		C	CTSS-LOC105612469	780472-105612469	intergenic_region	780472-105612469	intergenic_region	MODIFIER		n.99524618T>C							5.2705	6.4402	+
Q_01_01	1	NC_019458.2:99524618_T/C	99524618	rs411544847	minus	C	CTSS	780472	transcript	XM_004002463.3	upstream_gene_variant	MODIFIER		c.-3511A>G					2428		5.2705	6.4402	+	Zhang et al. 2019 , Ingham et al.2008	RegImP;DR	1520
Q_01_01	1	NC_019458.2:99525708_T/C	99525708	rs404101680		C	CTSS-LOC105612469	780472-105612469	intergenic_region	780472-105612469	intergenic_region	MODIFIER		n.99525708T>C							4.7916	6.4402	+
Q_01_01	1	NC_019458.2:99525708_T/C	99525708	rs404101680	minus	C	CTSS	780472	transcript	XM_004002463.3	upstream_gene_variant	MODIFIER		c.-4601A>G					3518		4.7916	6.4402	+	Zhang et al. 2019 , Ingham et al.2008	RegImP;DR	1520
Q_01_01	1	NC_019458.2:99548972_C/T	99548972	rs605090273	minus	T	CTSK	101108972	transcript	XM_004002465.2	missense_variant	MODERATE	2/8	c.7G>A	p.Gly3Arg	1316/3590	7/993	3/330			0.176	6.4402	-			1513
Q_01_01	1	NC_019458.2:99554935_T/C	99554935	rs588850198	minus	C	ARNT	443285	transcript	NM_001287465.1	missense_variant	MODERATE	20/21	c.2249A>G	p.Glu750Gly	2251/2351	2249/2349	750/782		WARNING_TRANSCRIPT_NO_START_CODON	0.1448	6.4402	-		RegImP	405
Q_01_01	1	NC_019458.2:99554962_G/T	99554962		minus	T	ARNT	443285	transcript	NM_001287465.1	missense_variant	MODERATE	20/21	c.2222C>A	p.Pro741Gln	2224/2351	2222/2349	741/782		WARNING_TRANSCRIPT_NO_START_CODON	0.2296	6.4402	-		RegImP	405
Q_01_01	1	NC_019458.2:99556707_G/C	99556707	rs162298018	minus	C	ARNT	443285	transcript	NM_001287465.1	missense_variant	MODERATE	18/21	c.1924C>G	p.Pro642Ala	1926/2351	1924/2349	642/782		WARNING_TRANSCRIPT_NO_START_CODON	0.1856	6.4402	-		RegImP	405
Q_01_01	1	NC_019458.2:99690205_C/A	99690205		plus	A	SETDB1	101109230	transcript	XM_004002466.3	missense_variant	MODERATE	15/23	c.2281C>A	p.Gln761Lys	2448/4431	2281/3861	761/1286			0.0596	6.4402	-			9869
Q_01_01	1	NC_019458.2:99690205_C/A	99690205		plus	A	SETDB1	101109230	transcript	XM_012180691.2	missense_variant	MODERATE	15/23	c.2284C>A	p.Gln762Lys	2451/4434	2284/3864	762/1287			0.0596	6.4402	-			9869
Q_01_01	1	NC_019458.2:99690205_C/A	99690205		plus	A	SETDB1	101109230	transcript	XM_012180695.2	missense_variant	MODERATE	15/23	c.2284C>A	p.Gln762Lys	2503/4083	2284/3864	762/1287			0.0596	6.4402	-			9869
Q_01_01	1	NC_019458.2:99690205_C/A	99690205		plus	A	SETDB1	101109230	transcript	XM_015092235.1	missense_variant	MODERATE	13/21	c.1825C>A	p.Gln609Lys	2132/4115	1825/3405	609/1134			0.0596	6.4402	-			9869
Q_01_01	1	NC_019458.2:99697349_C/G	99697349		plus	G	SETDB1	101109230	transcript	XM_004002466.3	missense_variant	MODERATE	19/23	c.3270C>G	p.Asn1090Lys	3437/4431	3270/3861	1090/1286			0.0021	6.4402	-			9869
Q_01_01	1	NC_019458.2:99697349_C/G	99697349		plus	G	SETDB1	101109230	transcript	XM_012180691.2	missense_variant	MODERATE	19/23	c.3273C>G	p.Asn1091Lys	3440/4434	3273/3864	1091/1287			0.0021	6.4402	-			9869
Q_01_01	1	NC_019458.2:99697349_C/G	99697349		plus	G	SETDB1	101109230	transcript	XM_012180695.2	missense_variant	MODERATE	19/23	c.3273C>G	p.Asn1091Lys	3492/4083	3273/3864	1091/1287			0.0021	6.4402	-			9869
Q_01_01	1	NC_019458.2:99697349_C/G	99697349		plus	G	SETDB1	101109230	transcript	XM_015092235.1	missense_variant	MODERATE	17/21	c.2814C>G	p.Asn938Lys	3121/4115	2814/3405	938/1134			0.0021	6.4402	-			9869
Q_01_01	1	NC_019458.2:99720587_A/C	99720587	rs425281457	plus	C	ANXA9	101109752	transcript	XM_012180846.2	missense_variant	MODERATE	12/14	c.817A>C	p.Met273Leu	1175/1707	817/1038	273/345			0.4074	6.4402	-			8416
Q_01_01	1	NC_019458.2:99720587_A/C	99720587	rs425281457	plus	C	ANXA9	101109752	transcript	XM_012180858.2	missense_variant	MODERATE	12/14	c.817A>C	p.Met273Leu	1137/1669	817/1038	273/345			0.4074	6.4402	-			8416
Q_01_01	1	NC_019458.2:99720587_A/C	99720587	rs425281457	plus	C	ANXA9	101109752	transcript	XM_012180864.2	missense_variant	MODERATE	11/13	c.703A>C	p.Met235Leu	1065/1597	703/924	235/307			0.4074	6.4402	-			8416
Q_01_01	1	NC_019458.2:99724325_G/A	99724325	rs403741948	minus	A	FAM63A	101110011	transcript	XM_004002469.2	downstream_gene_variant	MODIFIER		c.*1887C>T					1420		5.7222	6.4402	+			55793
Q_01_01	1	NC_019458.2:99724325_G/A	99724325	rs403741948	minus	A	FAM63A	101110011	transcript	XM_012180804.1	downstream_gene_variant	MODIFIER		c.*1887C>T					1420		5.7222	6.4402	+			55793
Q_01_01	1	NC_019458.2:99724325_G/A	99724325	rs403741948	minus	A	FAM63A	101110011	transcript	XM_012180810.1	downstream_gene_variant	MODIFIER		c.*1887C>T					1420		5.7222	6.4402	+			55793
Q_01_01	1	NC_019458.2:99724325_G/A	99724325	rs403741948	minus	A	FAM63A	101110011	transcript	XM_012180814.1	downstream_gene_variant	MODIFIER		c.*1887C>T					1420		5.7222	6.4402	+			55793
Q_01_01	1	NC_019458.2:99724325_G/A	99724325	rs403741948	minus	A	FAM63A	101110011	transcript	XM_012180822.2	downstream_gene_variant	MODIFIER		c.*1887C>T					1420		5.7222	6.4402	+			55793
Q_01_01	1	NC_019458.2:99724325_G/A	99724325	rs403741948	minus	A	FAM63A	101110011	transcript	XM_012180827.2	downstream_gene_variant	MODIFIER		c.*1887C>T					1420		5.7222	6.4402	+			55793
Q_01_01	1	NC_019458.2:99724325_G/A	99724325	rs403741948	minus	A	FAM63A	101110011	transcript	XM_012180832.2	intron_variant	MODIFIER	9/9	c.1245+2308C>T							5.7222	6.4402	+			55793
Q_01_01	1	NC_019458.2:99724325_G/A	99724325	rs403741948	plus	A	ANXA9	101109752	transcript	XM_012180846.2	intron_variant	MODIFIER	12/13	c.853-87G>A							5.7222	6.4402	+			8416
Q_01_01	1	NC_019458.2:99724325_G/A	99724325	rs403741948	plus	A	ANXA9	101109752	transcript	XM_012180858.2	intron_variant	MODIFIER	12/13	c.853-87G>A							5.7222	6.4402	+			8416
Q_01_01	1	NC_019458.2:99724325_G/A	99724325	rs403741948	plus	A	ANXA9	101109752	transcript	XM_012180864.2	intron_variant	MODIFIER	11/12	c.739-87G>A							5.7222	6.4402	+			8416
Q_01_01	1	NC_019458.2:99726652_G/A	99726652	rs593739336	minus	A	FAM63A	101110011	transcript	XM_004002469.2	missense_variant	MODERATE	9/10	c.1226C>T	p.Thr409Met	1658/2291	1226/1392	409/463			0.602	6.4402	-			55793
Q_01_01	1	NC_019458.2:99726652_G/A	99726652	rs593739336	minus	A	FAM63A	101110011	transcript	XM_012180804.1	missense_variant	MODERATE	10/11	c.1226C>T	p.Thr409Met	1793/2426	1226/1392	409/463			0.602	6.4402	-			55793
Q_01_01	1	NC_019458.2:99726652_G/A	99726652	rs593739336	minus	A	FAM63A	101110011	transcript	XM_012180810.1	missense_variant	MODERATE	9/10	c.1226C>T	p.Thr409Met	1679/2312	1226/1392	409/463			0.602	6.4402	-			55793
Q_01_01	1	NC_019458.2:99726652_G/A	99726652	rs593739336	minus	A	FAM63A	101110011	transcript	XM_012180814.1	missense_variant	MODERATE	10/11	c.1226C>T	p.Thr409Met	1772/2405	1226/1392	409/463			0.602	6.4402	-			55793
Q_01_01	1	NC_019458.2:99726652_G/A	99726652	rs593739336	minus	A	FAM63A	101110011	transcript	XM_012180822.2	missense_variant	MODERATE	10/11	c.1226C>T	p.Thr409Met	1875/2508	1226/1392	409/463			0.602	6.4402	-			55793
Q_01_01	1	NC_019458.2:99726652_G/A	99726652	rs593739336	minus	A	FAM63A	101110011	transcript	XM_012180827.2	missense_variant	MODERATE	10/11	c.1226C>T	p.Thr409Met	1896/2529	1226/1392	409/463			0.602	6.4402	-			55793
Q_01_01	1	NC_019458.2:99726652_G/A	99726652	rs593739336	minus	A	FAM63A	101110011	transcript	XM_012180832.2	missense_variant	MODERATE	9/10	c.1226C>T	p.Thr409Met	3702/3860	1226/1371	409/456			0.602	6.4402	-			55793
Q_01_01	1	NC_019458.2:99731857_C/A	99731857	rs605396553	minus	A	FAM63A	101110011	transcript	XM_004002469.2	missense_variant	MODERATE	2/10	c.427G>T	p.Ala143Ser	859/2291	427/1392	143/463			3.7155	6.4402	-			55793
Q_01_01	1	NC_019458.2:99731857_C/A	99731857	rs605396553	minus	A	FAM63A	101110011	transcript	XM_012180804.1	missense_variant	MODERATE	3/11	c.427G>T	p.Ala143Ser	994/2426	427/1392	143/463			3.7155	6.4402	-			55793
Q_01_01	1	NC_019458.2:99731857_C/A	99731857	rs605396553	minus	A	FAM63A	101110011	transcript	XM_012180810.1	missense_variant	MODERATE	2/10	c.427G>T	p.Ala143Ser	880/2312	427/1392	143/463			3.7155	6.4402	-			55793
Q_01_01	1	NC_019458.2:99731857_C/A	99731857	rs605396553	minus	A	FAM63A	101110011	transcript	XM_012180814.1	missense_variant	MODERATE	3/11	c.427G>T	p.Ala143Ser	973/2405	427/1392	143/463			3.7155	6.4402	-			55793
Q_01_01	1	NC_019458.2:99731857_C/A	99731857	rs605396553	minus	A	FAM63A	101110011	transcript	XM_012180822.2	missense_variant	MODERATE	3/11	c.427G>T	p.Ala143Ser	1076/2508	427/1392	143/463			3.7155	6.4402	-			55793
Q_01_01	1	NC_019458.2:99731857_C/A	99731857	rs605396553	minus	A	FAM63A	101110011	transcript	XM_012180827.2	missense_variant	MODERATE	3/11	c.427G>T	p.Ala143Ser	1097/2529	427/1392	143/463			3.7155	6.4402	-			55793
Q_01_01	1	NC_019458.2:99731857_C/A	99731857	rs605396553	minus	A	FAM63A	101110011	transcript	XM_012180832.2	missense_variant	MODERATE	2/10	c.427G>T	p.Ala143Ser	2903/3860	427/1371	143/456			3.7155	6.4402	-			55793
Q_01_01	1	NC_019458.2:99732048_C/G	99732048	rs418292770	minus	G	FAM63A	101110011	transcript	XM_004002469.2	missense_variant	MODERATE	2/10	c.236G>C	p.Gly79Ala	668/2291	236/1392	79/463			0.4266	6.4402	-			55793
Q_01_01	1	NC_019458.2:99732048_C/G	99732048	rs418292770	minus	G	FAM63A	101110011	transcript	XM_012180804.1	missense_variant	MODERATE	3/11	c.236G>C	p.Gly79Ala	803/2426	236/1392	79/463			0.4266	6.4402	-			55793
Q_01_01	1	NC_019458.2:99732048_C/G	99732048	rs418292770	minus	G	FAM63A	101110011	transcript	XM_012180810.1	missense_variant	MODERATE	2/10	c.236G>C	p.Gly79Ala	689/2312	236/1392	79/463			0.4266	6.4402	-			55793
Q_01_01	1	NC_019458.2:99732048_C/G	99732048	rs418292770	minus	G	FAM63A	101110011	transcript	XM_012180814.1	missense_variant	MODERATE	3/11	c.236G>C	p.Gly79Ala	782/2405	236/1392	79/463			0.4266	6.4402	-			55793
Q_01_01	1	NC_019458.2:99732048_C/G	99732048	rs418292770	minus	G	FAM63A	101110011	transcript	XM_012180822.2	missense_variant	MODERATE	3/11	c.236G>C	p.Gly79Ala	885/2508	236/1392	79/463			0.4266	6.4402	-			55793
Q_01_01	1	NC_019458.2:99732048_C/G	99732048	rs418292770	minus	G	FAM63A	101110011	transcript	XM_012180827.2	missense_variant	MODERATE	3/11	c.236G>C	p.Gly79Ala	906/2529	236/1392	79/463			0.4266	6.4402	-			55793
Q_01_01	1	NC_019458.2:99732048_C/G	99732048	rs418292770	minus	G	FAM63A	101110011	transcript	XM_012180832.2	missense_variant	MODERATE	2/10	c.236G>C	p.Gly79Ala	2712/3860	236/1371	79/456			0.4266	6.4402	-			55793
Q_01_01	1	NC_019458.2:99732219_A/G	99732219	rs430213988	minus	G	FAM63A	101110011	transcript	XM_004002469.2	missense_variant	MODERATE	2/10	c.65T>C	p.Leu22Pro	497/2291	65/1392	22/463			2.8954	6.4402	-			55793
Q_01_01	1	NC_019458.2:99732219_A/G	99732219	rs430213988	minus	G	FAM63A	101110011	transcript	XM_012180804.1	missense_variant	MODERATE	3/11	c.65T>C	p.Leu22Pro	632/2426	65/1392	22/463			2.8954	6.4402	-			55793
Q_01_01	1	NC_019458.2:99732219_A/G	99732219	rs430213988	minus	G	FAM63A	101110011	transcript	XM_012180810.1	missense_variant	MODERATE	2/10	c.65T>C	p.Leu22Pro	518/2312	65/1392	22/463			2.8954	6.4402	-			55793
Q_01_01	1	NC_019458.2:99732219_A/G	99732219	rs430213988	minus	G	FAM63A	101110011	transcript	XM_012180814.1	missense_variant	MODERATE	3/11	c.65T>C	p.Leu22Pro	611/2405	65/1392	22/463			2.8954	6.4402	-			55793
Q_01_01	1	NC_019458.2:99732219_A/G	99732219	rs430213988	minus	G	FAM63A	101110011	transcript	XM_012180822.2	missense_variant	MODERATE	3/11	c.65T>C	p.Leu22Pro	714/2508	65/1392	22/463			2.8954	6.4402	-			55793
Q_01_01	1	NC_019458.2:99732219_A/G	99732219	rs430213988	minus	G	FAM63A	101110011	transcript	XM_012180827.2	missense_variant	MODERATE	3/11	c.65T>C	p.Leu22Pro	735/2529	65/1392	22/463			2.8954	6.4402	-			55793
Q_01_01	1	NC_019458.2:99732219_A/G	99732219	rs430213988	minus	G	FAM63A	101110011	transcript	XM_012180832.2	missense_variant	MODERATE	2/10	c.65T>C	p.Leu22Pro	2541/3860	65/1371	22/456			2.8954	6.4402	-			55793
Q_01_01	1	NC_019458.2:99732229_T/C	99732229	rs406795492	minus	C	FAM63A	101110011	transcript	XM_004002469.2	missense_variant	MODERATE	2/10	c.55A>G	p.Thr19Ala	487/2291	55/1392	19/463			2.261	6.4402	-			55793
Q_01_01	1	NC_019458.2:99732229_T/C	99732229	rs406795492	minus	C	FAM63A	101110011	transcript	XM_012180804.1	missense_variant	MODERATE	3/11	c.55A>G	p.Thr19Ala	622/2426	55/1392	19/463			2.261	6.4402	-			55793
Q_01_01	1	NC_019458.2:99732229_T/C	99732229	rs406795492	minus	C	FAM63A	101110011	transcript	XM_012180810.1	missense_variant	MODERATE	2/10	c.55A>G	p.Thr19Ala	508/2312	55/1392	19/463			2.261	6.4402	-			55793
Q_01_01	1	NC_019458.2:99732229_T/C	99732229	rs406795492	minus	C	FAM63A	101110011	transcript	XM_012180814.1	missense_variant	MODERATE	3/11	c.55A>G	p.Thr19Ala	601/2405	55/1392	19/463			2.261	6.4402	-			55793
Q_01_01	1	NC_019458.2:99732229_T/C	99732229	rs406795492	minus	C	FAM63A	101110011	transcript	XM_012180822.2	missense_variant	MODERATE	3/11	c.55A>G	p.Thr19Ala	704/2508	55/1392	19/463			2.261	6.4402	-			55793
Q_01_01	1	NC_019458.2:99732229_T/C	99732229	rs406795492	minus	C	FAM63A	101110011	transcript	XM_012180827.2	missense_variant	MODERATE	3/11	c.55A>G	p.Thr19Ala	725/2529	55/1392	19/463			2.261	6.4402	-			55793
Q_01_01	1	NC_019458.2:99732229_T/C	99732229	rs406795492	minus	C	FAM63A	101110011	transcript	XM_012180832.2	missense_variant	MODERATE	2/10	c.55A>G	p.Thr19Ala	2531/3860	55/1371	19/456			2.261	6.4402	-			55793
Q_01_01	1	NC_019458.2:99732250_T/C	99732250	rs419874535	minus	C	FAM63A	101110011	transcript	XM_004002469.2	missense_variant	MODERATE	2/10	c.34A>G	p.Ser12Gly	466/2291	34/1392	12/463			2.0557	6.4402	-			55793
Q_01_01	1	NC_019458.2:99732250_T/C	99732250	rs419874535	minus	C	FAM63A	101110011	transcript	XM_012180804.1	missense_variant	MODERATE	3/11	c.34A>G	p.Ser12Gly	601/2426	34/1392	12/463			2.0557	6.4402	-			55793
Q_01_01	1	NC_019458.2:99732250_T/C	99732250	rs419874535	minus	C	FAM63A	101110011	transcript	XM_012180810.1	missense_variant	MODERATE	2/10	c.34A>G	p.Ser12Gly	487/2312	34/1392	12/463			2.0557	6.4402	-			55793
Q_01_01	1	NC_019458.2:99732250_T/C	99732250	rs419874535	minus	C	FAM63A	101110011	transcript	XM_012180814.1	missense_variant	MODERATE	3/11	c.34A>G	p.Ser12Gly	580/2405	34/1392	12/463			2.0557	6.4402	-			55793
Q_01_01	1	NC_019458.2:99732250_T/C	99732250	rs419874535	minus	C	FAM63A	101110011	transcript	XM_012180822.2	missense_variant	MODERATE	3/11	c.34A>G	p.Ser12Gly	683/2508	34/1392	12/463			2.0557	6.4402	-			55793
Q_01_01	1	NC_019458.2:99732250_T/C	99732250	rs419874535	minus	C	FAM63A	101110011	transcript	XM_012180827.2	missense_variant	MODERATE	3/11	c.34A>G	p.Ser12Gly	704/2529	34/1392	12/463			2.0557	6.4402	-			55793
Q_01_01	1	NC_019458.2:99732250_T/C	99732250	rs419874535	minus	C	FAM63A	101110011	transcript	XM_012180832.2	missense_variant	MODERATE	2/10	c.34A>G	p.Ser12Gly	2510/3860	34/1371	12/456			2.0557	6.4402	-			55793
Q_01_01	1	NC_019458.2:99733592_G/T	99733592	rs161760579	minus	T	FAM63A	101110011	transcript	XM_004002469.2	intron_variant	MODIFIER	1/9	c.-357-952C>A							5.0819	6.4402	+			55793
Q_01_01	1	NC_019458.2:99733592_G/T	99733592	rs161760579	minus	T	FAM63A	101110011	transcript	XM_012180804.1	intron_variant	MODIFIER	2/10	c.-378-931C>A							5.0819	6.4402	+			55793
Q_01_01	1	NC_019458.2:99733592_G/T	99733592	rs161760579	minus	T	FAM63A	101110011	transcript	XM_012180810.1	intron_variant	MODIFIER	1/9	c.-378-931C>A							5.0819	6.4402	+			55793
Q_01_01	1	NC_019458.2:99733592_G/T	99733592	rs161760579	minus	T	FAM63A	101110011	transcript	XM_012180814.1	intron_variant	MODIFIER	2/10	c.-357-952C>A							5.0819	6.4402	+			55793
Q_01_01	1	NC_019458.2:99733592_G/T	99733592	rs161760579	minus	T	FAM63A	101110011	transcript	XM_012180822.2	intron_variant	MODIFIER	2/10	c.-357-952C>A							5.0819	6.4402	+			55793
Q_01_01	1	NC_019458.2:99733592_G/T	99733592	rs161760579	minus	T	FAM63A	101110011	transcript	XM_012180827.2	intron_variant	MODIFIER	2/10	c.-378-931C>A							5.0819	6.4402	+			55793
Q_01_01	1	NC_019458.2:99733592_G/T	99733592	rs161760579	minus	T	FAM63A	101110011	transcript	XM_012180832.2	5_prime_UTR_variant	MODIFIER	2/10	c.-1309C>A					1309		5.0819	6.4402	+			55793
Q_01_01	1	NC_019458.2:99734540_A/C	99734540	rs403935755	minus	C	FAM63A	101110011	transcript	XM_004002469.2	intron_variant	MODIFIER	1/9	c.-358+162T>G							5.0024	6.4402	+			55793
Q_01_01	1	NC_019458.2:99734540_A/C	99734540	rs403935755	minus	C	FAM63A	101110011	transcript	XM_012180804.1	intron_variant	MODIFIER	2/10	c.-379+31T>G							5.0024	6.4402	+			55793
Q_01_01	1	NC_019458.2:99734540_A/C	99734540	rs403935755	minus	C	FAM63A	101110011	transcript	XM_012180810.1	intron_variant	MODIFIER	1/9	c.-379+162T>G							5.0024	6.4402	+			55793
Q_01_01	1	NC_019458.2:99734540_A/C	99734540	rs403935755	minus	C	FAM63A	101110011	transcript	XM_012180814.1	intron_variant	MODIFIER	2/10	c.-358+31T>G							5.0024	6.4402	+			55793
Q_01_01	1	NC_019458.2:99734540_A/C	99734540	rs403935755	minus	C	FAM63A	101110011	transcript	XM_012180822.2	intron_variant	MODIFIER	2/10	c.-358+31T>G							5.0024	6.4402	+			55793
Q_01_01	1	NC_019458.2:99734540_A/C	99734540	rs403935755	minus	C	FAM63A	101110011	transcript	XM_012180827.2	intron_variant	MODIFIER	2/10	c.-379+31T>G							5.0024	6.4402	+			55793
Q_01_01	1	NC_019458.2:99734540_A/C	99734540	rs403935755	minus	C	FAM63A	101110011	transcript	XM_012180832.2	5_prime_UTR_variant	MODIFIER	2/10	c.-2257T>G					2257		5.0024	6.4402	+			55793
Q_01_01	1	NC_019458.2:99744003_C/A	99744003		plus	A	PRUNE	101117814	transcript	XM_012180734.2	missense_variant	MODERATE	3/8	c.122C>A	p.Ala41Asp	595/3253	122/1341	41/446			0.1552	6.4402	-			58497
Q_01_01	1	NC_019458.2:99749800_T/A	99749800	rs406075725	plus	A	PRUNE	101117814	transcript	XM_012180734.2	intron_variant	MODIFIER	6/7	c.753+917T>A							4.6156	6.4402	+			58497
Q_01_01	1	NC_019458.2:99749800_T/A	99749800	rs406075725	plus	A	PRUNE	101117814	transcript	XM_012180769.1	intron_variant	MODIFIER	3/4	c.330+917T>A							4.6156	6.4402	+			58497
Q_01_01	1	NC_019458.2:99751181_G/A	99751181	rs420017300	plus	A	BNIPL	101110283	transcript	XM_004002470.3	upstream_gene_variant	MODIFIER		c.-4222G>A					3731		4.5138	6.4402	+	Zhang et al. 2019 , Guo et al.2016		149428
Q_01_01	1	NC_019458.2:99751181_G/A	99751181	rs420017300	plus	A	PRUNE	101117814	transcript	XM_012180734.2	intron_variant	MODIFIER	7/7	c.912+62G>A							4.5138	6.4402	+			58497
Q_01_01	1	NC_019458.2:99751181_G/A	99751181	rs420017300	plus	A	PRUNE	101117814	transcript	XM_012180769.1	intron_variant	MODIFIER	4/4	c.489+62G>A							4.5138	6.4402	+			58497
Q_01_01	1	NC_019458.2:99751222_C/T	99751222	rs429063290	plus	T	BNIPL	101110283	transcript	XM_004002470.3	upstream_gene_variant	MODIFIER		c.-4181C>T					3690		4.5138	6.4402	+	Zhang et al. 2019 , Guo et al.2016		149428
Q_01_01	1	NC_019458.2:99751222_C/T	99751222	rs429063290	plus	T	PRUNE	101117814	transcript	XM_012180734.2	intron_variant	MODIFIER	7/7	c.912+103C>T							4.5138	6.4402	+			58497
Q_01_01	1	NC_019458.2:99751222_C/T	99751222	rs429063290	plus	T	PRUNE	101117814	transcript	XM_012180769.1	intron_variant	MODIFIER	4/4	c.489+103C>T							4.5138	6.4402	+			58497
Q_01_01	1	NC_019458.2:99751623_A/T	99751623	rs399171787	plus	T	BNIPL	101110283	transcript	XM_004002470.3	upstream_gene_variant	MODIFIER		c.-3780A>T					3289		4.5136	6.4402	+	Zhang et al. 2019 , Guo et al.2016		149428
Q_01_01	1	NC_019458.2:99751623_A/T	99751623	rs399171787	plus	T	PRUNE	101117814	transcript	XM_012180734.2	intron_variant	MODIFIER	7/7	c.912+504A>T							4.5136	6.4402	+			58497
Q_01_01	1	NC_019458.2:99751623_A/T	99751623	rs399171787	plus	T	PRUNE	101117814	transcript	XM_012180769.1	intron_variant	MODIFIER	4/4	c.489+504A>T							4.5136	6.4402	+			58497
Q_01_01	1	NC_019458.2:99751688_G/A	99751688	rs421649079	plus	A	BNIPL	101110283	transcript	XM_004002470.3	upstream_gene_variant	MODIFIER		c.-3715G>A					3224		4.5134	6.4402	+	Zhang et al. 2019 , Guo et al.2016		149428
Q_01_01	1	NC_019458.2:99751688_G/A	99751688	rs421649079	plus	A	PRUNE	101117814	transcript	XM_012180734.2	intron_variant	MODIFIER	7/7	c.912+569G>A							4.5134	6.4402	+			58497
Q_01_01	1	NC_019458.2:99751688_G/A	99751688	rs421649079	plus	A	PRUNE	101117814	transcript	XM_012180769.1	intron_variant	MODIFIER	4/4	c.489+569G>A							4.5134	6.4402	+			58497
Q_01_01	1	NC_019458.2:99751731_T/C	99751731	rs402198300	plus	C	BNIPL	101110283	transcript	XM_004002470.3	upstream_gene_variant	MODIFIER		c.-3672T>C					3181		4.5134	6.4402	+	Zhang et al. 2019 , Guo et al.2016		149428
Q_01_01	1	NC_019458.2:99751731_T/C	99751731	rs402198300	plus	C	PRUNE	101117814	transcript	XM_012180734.2	intron_variant	MODIFIER	7/7	c.912+612T>C							4.5134	6.4402	+			58497
Q_01_01	1	NC_019458.2:99751731_T/C	99751731	rs402198300	plus	C	PRUNE	101117814	transcript	XM_012180769.1	intron_variant	MODIFIER	4/4	c.489+612T>C							4.5134	6.4402	+			58497
Q_01_01	1	NC_019458.2:99753047_T/G	99753047	rs601107884	plus	G	PRUNE	101117814	transcript	XM_012180734.2	missense_variant	MODERATE	8/8	c.1057T>G	p.Ser353Ala	1530/3253	1057/1341	353/446			0.9765	6.4402	-			58497
Q_01_01	1	NC_019458.2:99753047_T/G	99753047	rs601107884	plus	G	PRUNE	101117814	transcript	XM_012180769.1	missense_variant	MODERATE	5/5	c.634T>G	p.Ser212Ala	695/2418	634/918	212/305			0.9765	6.4402	-			58497
Q_01_01	1	NC_019458.2:99756462_A/G	99756462	rs595669530	plus	G	BNIPL	101110283	transcript	XM_004002470.3	missense_variant	MODERATE	2/10	c.53A>G	p.Glu18Gly	544/1929	53/1071	18/356			0.28	6.4402	-	Zhang et al. 2019 , Guo et al.2016		149428
Q_01_01	1	NC_019458.2:99757125_G/A	99757125	rs407411630	plus	A	BNIPL	101110283	transcript	XM_004002470.3	missense_variant	MODERATE	4/10	c.298G>A	p.Gly100Arg	789/1929	298/1071	100/356			0.3453	6.4402	-	Zhang et al. 2019 , Guo et al.2016		149428
Q_01_01	1	NC_019458.2:99762234_C/A	99762234	rs591025803	plus	A	BNIPL	101110283	transcript	XM_004002470.3	missense_variant	MODERATE	8/10	c.865C>A	p.Arg289Ser	1356/1929	865/1071	289/356			0.0233	6.4402	-	Zhang et al. 2019 , Guo et al.2016		149428
Q_01_01	1	NC_019458.2:99764365_T/G	99764365	rs427535901	plus	G	C1H1orf56	101110552	transcript	XM_004023588.3	missense_variant	MODERATE	1/2	c.401T>G	p.Met134Arg	899/1575	401/873	134/290			0.1571	6.4402	-			54964
Q_01_01	1	NC_019458.2:99764365_T/G	99764365	rs427535901	plus	G	C1H1orf56	101110552	transcript	XM_012180899.2	missense_variant	MODERATE	1/2	c.401T>G	p.Met134Arg	899/1811	401/1053	134/350			0.1571	6.4402	-			54964
Q_01_01	1	NC_019458.2:99764386_C/A	99764386	rs408169092	plus	A	C1H1orf56	101110552	transcript	XM_004023588.3	missense_variant	MODERATE	1/2	c.422C>A	p.Ala141Glu	920/1575	422/873	141/290			0.1571	6.4402	-			54964
Q_01_01	1	NC_019458.2:99764386_C/A	99764386	rs408169092	plus	A	C1H1orf56	101110552	transcript	XM_012180899.2	missense_variant	MODERATE	1/2	c.422C>A	p.Ala141Glu	920/1811	422/1053	141/350			0.1571	6.4402	-			54964
Q_01_01	1	NC_019458.2:99764469_A/C	99764469	rs406851338	plus	C	C1H1orf56	101110552	transcript	XM_004023588.3	missense_variant	MODERATE	1/2	c.505A>C	p.Ser169Arg	1003/1575	505/873	169/290			0.3769	6.4402	-			54964
Q_01_01	1	NC_019458.2:99764469_A/C	99764469	rs406851338	plus	C	C1H1orf56	101110552	transcript	XM_012180899.2	missense_variant	MODERATE	1/2	c.505A>C	p.Ser169Arg	1003/1811	505/1053	169/350			0.3769	6.4402	-			54964
Q_01_01	1	NC_019458.2:99764565_A/G	99764565	rs400596559	plus	G	C1H1orf56	101110552	transcript	XM_004023588.3	missense_variant	MODERATE	1/2	c.601A>G	p.Ile201Val	1099/1575	601/873	201/290			0.2043	6.4402	-			54964
Q_01_01	1	NC_019458.2:99764565_A/G	99764565	rs400596559	plus	G	C1H1orf56	101110552	transcript	XM_012180899.2	missense_variant	MODERATE	1/2	c.601A>G	p.Ile201Val	1099/1811	601/1053	201/350			0.2043	6.4402	-			54964
Q_01_01	1	NC_019458.2:99764796_A/C	99764796	rs399429802	plus	C	C1H1orf56	101110552	transcript	XM_012180899.2	missense_variant	MODERATE	1/2	c.832A>C	p.Thr278Pro	1330/1811	832/1053	278/350			0.068	6.4402	-			54964
Q_01_01	1	NC_019458.2:99782621_A/G	99782621	rs422194568	plus	G	GABPB2	101111329	transcript	XM_012180913.2	5_prime_UTR_variant	MODIFIER	1/8	c.-3113A>G					3113		4.4805	6.4402	+			126626
Q_01_01	1	NC_019458.2:99782621_A/G	99782621	rs422194568	plus	G	GABPB2	101111329	transcript	XM_012180921.2	5_prime_UTR_variant	MODIFIER	1/7	c.-3113A>G					3113		4.4805	6.4402	+			126626
Q_01_01	1	NC_019458.2:99782621_A/G	99782621	rs422194568	plus	G	GABPB2	101111329	transcript	XM_012180927.2	5_prime_UTR_variant	MODIFIER	1/8	c.-3113A>G					3113		4.4805	6.4402	+			126626
Q_01_01	1	NC_019458.2:99784185_C/T	99784185	rs423958456	plus	T	GABPB2	101111329	transcript	XM_012180913.2	5_prime_UTR_premature_start_codon_gain_variant	LOW	1/8	c.-1549C>T							4.9755	6.4402	+			126626
Q_01_01	1	NC_019458.2:99784185_C/T	99784185	rs423958456	plus	T	GABPB2	101111329	transcript	XM_012180913.2	5_prime_UTR_variant	MODIFIER	1/8	c.-1549C>T					1549		4.9755	6.4402	+			126626
Q_01_01	1	NC_019458.2:99784185_C/T	99784185	rs423958456	plus	T	GABPB2	101111329	transcript	XM_012180921.2	5_prime_UTR_premature_start_codon_gain_variant	LOW	1/7	c.-1549C>T							4.9755	6.4402	+			126626
Q_01_01	1	NC_019458.2:99784185_C/T	99784185	rs423958456	plus	T	GABPB2	101111329	transcript	XM_012180921.2	5_prime_UTR_variant	MODIFIER	1/7	c.-1549C>T					1549		4.9755	6.4402	+			126626
Q_01_01	1	NC_019458.2:99784185_C/T	99784185	rs423958456	plus	T	GABPB2	101111329	transcript	XM_012180927.2	5_prime_UTR_premature_start_codon_gain_variant	LOW	1/8	c.-1549C>T							4.9755	6.4402	+			126626
Q_01_01	1	NC_019458.2:99784185_C/T	99784185	rs423958456	plus	T	GABPB2	101111329	transcript	XM_012180927.2	5_prime_UTR_variant	MODIFIER	1/8	c.-1549C>T					1549		4.9755	6.4402	+			126626
Q_01_01	1	NC_019458.2:99788319_C/G	99788319		plus	G	GABPB2	101111329	transcript	XM_012180913.2	missense_variant	MODERATE	3/8	c.466C>G	p.Leu156Val	3931/5833	466/1344	156/447			0.1352	6.4402	-			126626
Q_01_01	1	NC_019458.2:99788319_C/G	99788319		plus	G	GABPB2	101111329	transcript	XM_012180921.2	missense_variant	MODERATE	2/7	c.298C>G	p.Leu100Val	3766/5668	298/1176	100/391			0.1352	6.4402	-			126626
Q_01_01	1	NC_019458.2:99788319_C/G	99788319		plus	G	GABPB2	101111329	transcript	XM_012180927.2	missense_variant	MODERATE	3/8	c.466C>G	p.Leu156Val	3933/4686	466/1086	156/361			0.1352	6.4402	-			126626
Q_01_01	1	NC_019458.2:99789214_C/T	99789214	rs398177509	plus	T	GABPB2	101111329	transcript	XM_012180913.2	intron_variant	MODIFIER	3/7	c.471+890C>T							4.9767	6.4402	+			126626
Q_01_01	1	NC_019458.2:99789214_C/T	99789214	rs398177509	plus	T	GABPB2	101111329	transcript	XM_012180921.2	intron_variant	MODIFIER	2/6	c.303+890C>T							4.9767	6.4402	+			126626
Q_01_01	1	NC_019458.2:99789214_C/T	99789214	rs398177509	plus	T	GABPB2	101111329	transcript	XM_012180927.2	intron_variant	MODIFIER	3/7	c.471+890C>T							4.9767	6.4402	+			126626
Q_01_01	1	NC_019458.2:99798155_A/G	99798155		plus	G	GABPB2	101111329	transcript	XM_012180913.2	missense_variant	MODERATE	6/8	c.749A>G	p.Glu250Gly	4214/5833	749/1344	250/447			0.0871	6.4402	-			126626
Q_01_01	1	NC_019458.2:99798155_A/G	99798155		plus	G	GABPB2	101111329	transcript	XM_012180921.2	missense_variant	MODERATE	5/7	c.581A>G	p.Glu194Gly	4049/5668	581/1176	194/391			0.0871	6.4402	-			126626
Q_01_01	1	NC_019458.2:99798155_A/G	99798155		plus	G	GABPB2	101111329	transcript	XM_012180927.2	missense_variant	MODERATE	6/8	c.749A>G	p.Glu250Gly	4216/4686	749/1086	250/361			0.0871	6.4402	-			126626
Q_01_01	1	NC_019458.2:99798530_A/C	99798530	rs399729028	plus	C	GABPB2	101111329	transcript	XM_012180913.2	intron_variant	MODIFIER	6/7	c.913+211A>C							4.7222	6.4402	+			126626
Q_01_01	1	NC_019458.2:99798530_A/C	99798530	rs399729028	plus	C	GABPB2	101111329	transcript	XM_012180921.2	intron_variant	MODIFIER	5/6	c.745+211A>C							4.7222	6.4402	+			126626
Q_01_01	1	NC_019458.2:99798530_A/C	99798530	rs399729028	plus	C	GABPB2	101111329	transcript	XM_012180927.2	intron_variant	MODIFIER	6/7	c.913+211A>C							4.7222	6.4402	+			126626
Q_01_01	1	NC_019458.2:99798913_T/C	99798913	rs426339656	plus	C	GABPB2	101111329	transcript	XM_012180913.2	intron_variant	MODIFIER	6/7	c.913+594T>C							4.7301	6.4402	+			126626
Q_01_01	1	NC_019458.2:99798913_T/C	99798913	rs426339656	plus	C	GABPB2	101111329	transcript	XM_012180921.2	intron_variant	MODIFIER	5/6	c.745+594T>C							4.7301	6.4402	+			126626
Q_01_01	1	NC_019458.2:99798913_T/C	99798913	rs426339656	plus	C	GABPB2	101111329	transcript	XM_012180927.2	intron_variant	MODIFIER	6/7	c.913+594T>C							4.7301	6.4402	+			126626
Q_01_01	1	NC_019458.2:99801914_G/A	99801914	rs410208698	plus	A	GABPB2	101111329	transcript	XM_012180913.2	missense_variant	MODERATE	7/8	c.952G>A	p.Val318Ile	4417/5833	952/1344	318/447			0.7914	6.4402	-			126626
Q_01_01	1	NC_019458.2:99801914_G/A	99801914	rs410208698	plus	A	GABPB2	101111329	transcript	XM_012180921.2	missense_variant	MODERATE	6/7	c.784G>A	p.Val262Ile	4252/5668	784/1176	262/391			0.7914	6.4402	-			126626
Q_01_01	1	NC_019458.2:99801914_G/A	99801914	rs410208698	plus	A	GABPB2	101111329	transcript	XM_012180927.2	missense_variant	MODERATE	7/8	c.952G>A	p.Val318Ile	4419/4686	952/1086	318/361			0.7914	6.4402	-			126626
Q_01_01	1	NC_019458.2:99802339_G/T	99802339	rs398709488	plus	T	GABPB2	101111329	transcript	XM_012180913.2	missense_variant	MODERATE	8/8	c.1255G>T	p.Ala419Ser	4720/5833	1255/1344	419/447			0.5565	6.4402	-			126626
Q_01_01	1	NC_019458.2:99802339_G/T	99802339	rs398709488	plus	T	GABPB2	101111329	transcript	XM_012180921.2	missense_variant	MODERATE	7/7	c.1087G>T	p.Ala363Ser	4555/5668	1087/1176	363/391			0.5565	6.4402	-			126626
Q_01_01	1	NC_019458.2:99814701_A/G	99814701	rs422475484	minus	G	SEMA6C	101111591	transcript	XM_004002475.3	missense_variant	MODERATE	20/20	c.2840T>C	p.Val947Ala	4184/5140	2840/2892	947/963			0.0996	6.4402	-			10500
Q_01_01	1	NC_019458.2:99814819_C/A	99814819	rs588919735	minus	A	SEMA6C	101111591	transcript	XM_004002475.3	missense_variant	MODERATE	20/20	c.2722G>T	p.Asp908Tyr	4066/5140	2722/2892	908/963			0.1725	6.4402	-			10500
Q_01_01	1	NC_019458.2:99814959_G/C	99814959	rs1094407300	minus	C	SEMA6C	101111591	transcript	XM_004002475.3	missense_variant	MODERATE	20/20	c.2582C>G	p.Ser861Cys	3926/5140	2582/2892	861/963			0.1782	6.4402	-			10500
Q_01_01	1	NC_019458.2:99814962_C/T	99814962	rs1089764746	minus	T	SEMA6C	101111591	transcript	XM_004002475.3	missense_variant	MODERATE	20/20	c.2579G>A	p.Arg860Lys	3923/5140	2579/2892	860/963			0.1782	6.4402	-			10500
Q_01_01	1	NC_019458.2:99814968_C/T	99814968	rs1092209520	minus	T	SEMA6C	101111591	transcript	XM_004002475.3	missense_variant	MODERATE	20/20	c.2573G>A	p.Gly858Glu	3917/5140	2573/2892	858/963			0.1782	6.4402	-			10500
Q_01_01	1	NC_019458.2:99815249_C/A	99815249	rs595537921	minus	A	SEMA6C	101111591	transcript	XM_004002475.3	missense_variant	MODERATE	19/20	c.2294G>T	p.Ser765Ile	3638/5140	2294/2892	765/963			0.6771	6.4402	-			10500
Q_01_01	1	NC_019458.2:99815445_G/A	99815445	rs590757875	minus	A	SEMA6C	101111591	transcript	XM_004002475.3	missense_variant	MODERATE	19/20	c.2098C>T	p.Pro700Ser	3442/5140	2098/2892	700/963			0.1798	6.4402	-			10500
Q_01_01	1	NC_019458.2:99815456_A/G	99815456	rs602257100	minus	G	SEMA6C	101111591	transcript	XM_004002475.3	missense_variant	MODERATE	19/20	c.2087T>C	p.Leu696Pro	3431/5140	2087/2892	696/963			0.2208	6.4402	-			10500
Q_01_01	1	NC_019458.2:99829057_G/C	99829057	rs421593125	minus	C	SEMA6C	101111591	transcript	XM_004002475.3	upstream_gene_variant	MODIFIER		c.-5811C>G					2774		4.9075	6.4402	+			10500
Q_01_01	1	NC_019458.2:99829057_G/C	99829057	rs421593125	plus	C	TNFAIP8L2	101112178	transcript	XM_012180946.2	intron_variant	MODIFIER	2/3	c.-186+6700G>C							4.9075	6.4402	+		RegImP;DR	79626
Q_01_01	1	NC_019458.2:99830528_C/T	99830528	rs409728603	minus	T	SEMA6C	101111591	transcript	XM_004002475.3	upstream_gene_variant	MODIFIER		c.-7282G>A					4245		4.9081	6.4402	+			10500
Q_01_01	1	NC_019458.2:99830528_C/T	99830528	rs409728603	plus	T	TNFAIP8L2	101112178	transcript	XM_012180946.2	intron_variant	MODIFIER	2/3	c.-185-6225C>T							4.9081	6.4402	+		RegImP;DR	79626
Q_01_01	1	NC_019458.2:99830552_C/T	99830552	rs428096610	minus	T	SEMA6C	101111591	transcript	XM_004002475.3	upstream_gene_variant	MODIFIER		c.-7306G>A					4269		4.9081	6.4402	+			10500
Q_01_01	1	NC_019458.2:99830552_C/T	99830552	rs428096610	plus	T	TNFAIP8L2	101112178	transcript	XM_012180946.2	intron_variant	MODIFIER	2/3	c.-185-6201C>T							4.9081	6.4402	+		RegImP;DR	79626
Q_01_01	1	NC_019458.2:99833332_A/C	99833332	rs407439867	plus	C	TNFAIP8L2	101112178	transcript	XM_012180946.2	intron_variant	MODIFIER	2/3	c.-185-3421A>C							4.9102	6.4402	+		RegImP;DR	79626
Q_01_01	1	NC_019458.2:99838767_G/A	99838767		plus	A	TNFAIP8L2	101112178	transcript	XM_012180946.2	missense_variant	MODERATE	4/4	c.152G>A	p.Arg51His	581/1503	152/555	51/184			0.7028	6.4402	-		RegImP;DR	79626
Q_01_01	1	NC_019458.2:99838872_C/T	99838872	rs422156934	plus	T	TNFAIP8L2	101112178	transcript	XM_012180946.2	missense_variant	MODERATE	4/4	c.257C>T	p.Pro86Leu	686/1503	257/555	86/184			0.0263	6.4402	-		RegImP;DR	79626
Q_01_01	1	NC_019458.2:99843947_C/T	99843947	rs159642285	minus	T	LYSMD1	101112613	transcript	XM_004002479.3	intron_variant	MODIFIER	1/2	c.181-2277G>A							4.771	6.4402	+			388695
Q_01_01	1	NC_019458.2:99843947_C/T	99843947	rs159642285	plus	T	LOC101112865	101112865	transcript	XM_004002480.3	upstream_gene_variant	MODIFIER		c.-3877C>T					3747		4.771	6.4402	+			79005
Q_01_01	1	NC_019458.2:99843947_C/T	99843947	rs159642285	plus	T	TNFAIP8L2	101112178	transcript	XM_012180946.2	downstream_gene_variant	MODIFIER		c.*4777C>T					4258		4.771	6.4402	+		RegImP;DR	79626
Q_01_01	1	NC_019458.2:99843947_C/T	99843947	rs159642285	plus	T	LOC101112865	101112865	transcript	XM_012180970.2	upstream_gene_variant	MODIFIER		c.-3877C>T					3741		4.771	6.4402	+			79005
Q_01_01	1	NC_019458.2:99843947_C/T	99843947	rs159642285	plus	T	LOC101112865	101112865	transcript	XM_012180975.2	upstream_gene_variant	MODIFIER		c.-3877C>T					3745		4.771	6.4402	+			79005
Q_01_01	1	NC_019458.2:99843947_C/T	99843947	rs159642285	plus	T	LOC101112865	101112865	transcript	XM_012180979.2	upstream_gene_variant	MODIFIER		c.-3877C>T					3745		4.771	6.4402	+			79005
Q_01_01	1	NC_019458.2:99843947_C/T	99843947	rs159642285	plus	T	LOC101112865	101112865	transcript	XM_012180984.2	upstream_gene_variant	MODIFIER		c.-4244C>T					3788		4.771	6.4402	+			79005
Q_01_01	1	NC_019458.2:99843947_C/T	99843947	rs159642285	plus	T	LOC101112865	101112865	transcript	XM_012180991.1	upstream_gene_variant	MODIFIER		c.-4244C>T					3960		4.771	6.4402	+			79005
Q_01_01	1	NC_019458.2:99848141_G/A	99848141	rs600284982	plus	A	LOC101112865	101112865	transcript	XM_004002480.3	missense_variant	MODERATE	2/7	c.56G>A	p.Arg19Gln	186/889	56/693	19/230			0.0946	6.4402	-			79005
Q_01_01	1	NC_019458.2:99848141_G/A	99848141	rs600284982	plus	A	LOC101112865	101112865	transcript	XM_012180970.2	missense_variant	MODERATE	2/6	c.107G>A	p.Arg36Gln	243/1060	107/858	36/285			0.0946	6.4402	-			79005
Q_01_01	1	NC_019458.2:99848141_G/A	99848141	rs600284982	plus	A	LOC101112865	101112865	transcript	XM_012180975.2	missense_variant	MODERATE	2/6	c.56G>A	p.Arg19Gln	188/1005	56/807	19/268			0.0946	6.4402	-			79005
Q_01_01	1	NC_019458.2:99848141_G/A	99848141	rs600284982	plus	A	LOC101112865	101112865	transcript	XM_012180979.2	missense_variant	MODERATE	2/7	c.107G>A	p.Arg36Gln	239/942	107/744	36/247			0.0946	6.4402	-			79005
Q_01_01	1	NC_019458.2:99849379_C/T	99849379	rs420149035	plus	T	LOC101112865	101112865	transcript	XM_004002480.3	missense_variant	MODERATE	6/7	c.442C>T	p.Pro148Ser	572/889	442/693	148/230			0.3966	6.4402	-			79005
Q_01_01	1	NC_019458.2:99849379_C/T	99849379	rs420149035	plus	T	LOC101112865	101112865	transcript	XM_012180970.2	missense_variant	MODERATE	5/6	c.607C>T	p.Pro203Ser	743/1060	607/858	203/285			0.3966	6.4402	-			79005
Q_01_01	1	NC_019458.2:99849379_C/T	99849379	rs420149035	plus	T	LOC101112865	101112865	transcript	XM_012180975.2	missense_variant	MODERATE	5/6	c.556C>T	p.Pro186Ser	688/1005	556/807	186/268			0.3966	6.4402	-			79005
Q_01_01	1	NC_019458.2:99849379_C/T	99849379	rs420149035	plus	T	LOC101112865	101112865	transcript	XM_012180979.2	missense_variant	MODERATE	6/7	c.493C>T	p.Pro165Ser	625/942	493/744	165/247			0.3966	6.4402	-			79005
Q_01_01	1	NC_019458.2:99849379_C/T	99849379	rs420149035	plus	T	LOC101112865	101112865	transcript	XM_012180984.2	missense_variant	MODERATE	5/6	c.451C>T	p.Pro151Ser	682/994	451/702	151/233			0.3966	6.4402	-			79005
Q_01_01	1	NC_019458.2:99849379_C/T	99849379	rs420149035	plus	T	LOC101112865	101112865	transcript	XM_012180991.1	missense_variant	MODERATE	5/6	c.451C>T	p.Pro151Ser	561/878	451/702	151/233			0.3966	6.4402	-			79005
Q_01_01	1	NC_019458.2:99914453_G/C	99914453		plus	C	PIP5K1A	101114069	transcript	XM_004002484.3	missense_variant	MODERATE	12/15	c.1354G>C	p.Gly452Arg	1799/3723	1354/1650	452/549			0.1646	6.4402	-			8394
Q_01_01	1	NC_019458.2:99914453_G/C	99914453		plus	C	PIP5K1A	101114069	transcript	XM_012181025.2	missense_variant	MODERATE	13/16	c.1393G>C	p.Gly465Arg	1839/3763	1393/1689	465/562			0.1646	6.4402	-			8394
Q_01_01	1	NC_019458.2:99921743_C/T	99921743	rs419217335		T	PIP5K1A-PSMD4	101114069-100101235	intergenic_region	101114069-100101235	intergenic_region	MODIFIER		n.99921743C>T							5.3281	6.4402	+
Q_01_01	1	NC_019458.2:99921743_C/T	99921743	rs419217335	plus	T	PSMD4	100101235	transcript	NM_001104928.1	upstream_gene_variant	MODIFIER		c.-4842C>T					4827		5.3281	6.4402	+			5710
Q_01_01	1	NC_019458.2:99921743_C/T	99921743	rs419217335	plus	T	PIP5K1A	101114069	transcript	XM_004002484.3	downstream_gene_variant	MODIFIER		c.*3736C>T					2108		5.3281	6.4402	+			8394
Q_01_01	1	NC_019458.2:99921743_C/T	99921743	rs419217335	plus	T	PIP5K1A	101114069	transcript	XM_012181025.2	downstream_gene_variant	MODIFIER		c.*3736C>T					2108		5.3281	6.4402	+			8394
Q_01_01	1	NC_019458.2:99921743_C/T	99921743	rs419217335	plus	T	PIP5K1A	101114069	transcript	XM_012181028.2	downstream_gene_variant	MODIFIER		c.*3654C>T					2108		5.3281	6.4402	+			8394
Q_01_01	1	NC_019458.2:99921743_C/T	99921743	rs419217335	plus	T	PSMD4	100101235	transcript	XM_012182917.1	upstream_gene_variant	MODIFIER		c.-4842C>T					4741		5.3281	6.4402	+			5710
Q_01_01	1	NC_019458.2:99927454_C/T	99927454	rs400288057	plus	T	PSMD4	100101235	transcript	NM_001104928.1	intron_variant	MODIFIER	1/9	c.26+844C>T							5.3411	6.4402	+			5710
Q_01_01	1	NC_019458.2:99927454_C/T	99927454	rs400288057	plus	T	PSMD4	100101235	transcript	XM_012182917.1	intron_variant	MODIFIER	1/9	c.26+844C>T							5.3411	6.4402	+			5710
Q_01_01	1	NC_019458.2:99928628_G/A	99928628	rs599280686	plus	A	PSMD4	100101235	transcript	NM_001104928.1	intron_variant	MODIFIER	1/9	c.27-1997G>A							5.0739	6.4402	+			5710
Q_01_01	1	NC_019458.2:99928628_G/A	99928628	rs599280686	plus	A	PSMD4	100101235	transcript	XM_012182917.1	intron_variant	MODIFIER	1/9	c.27-1997G>A							5.0739	6.4402	+			5710
Q_01_01	1	NC_019458.2:99929865_A/G	99929865	rs399036744	plus	G	PSMD4	100101235	transcript	NM_001104928.1	intron_variant	MODIFIER	1/9	c.27-760A>G							6.3288	6.4402	+			5710
Q_01_01	1	NC_019458.2:99929865_A/G	99929865	rs399036744	plus	G	PSMD4	100101235	transcript	XM_012182917.1	intron_variant	MODIFIER	1/9	c.27-760A>G							6.3288	6.4402	+			5710
Q_01_01	1	NC_019458.2:99930074_T/C	99930074	rs406170325	plus	C	PSMD4	100101235	transcript	NM_001104928.1	intron_variant	MODIFIER	1/9	c.27-551T>C							6.3303	6.4402	+			5710
Q_01_01	1	NC_019458.2:99930074_T/C	99930074	rs406170325	plus	C	PSMD4	100101235	transcript	XM_012182917.1	intron_variant	MODIFIER	1/9	c.27-551T>C							6.3303	6.4402	+			5710
Q_01_01	1	NC_019458.2:99931489_C/A	99931489	rs423085906	plus	A	PSMD4	100101235	transcript	NM_001104928.1	intron_variant	MODIFIER	2/9	c.168-251C>A							6.3321	6.4402	+			5710
Q_01_01	1	NC_019458.2:99931489_C/A	99931489	rs423085906	plus	A	PSMD4	100101235	transcript	XM_012182917.1	intron_variant	MODIFIER	2/9	c.168-251C>A							6.3321	6.4402	+			5710
Q_01_01	1	NC_019458.2:99980843_C/A	99980843	rs403491297	plus	A	ZNF687	101114989	transcript	XM_004002486.3	missense_variant	MODERATE	1/9	c.127C>A	p.Pro43Thr	2226/6406	127/3708	43/1235			0.8567	6.4402	-			57592
Q_01_01	1	NC_019458.2:99980849_C/T	99980849	rs161760217	plus	T	ZNF687	101114989	transcript	XM_004002486.3	missense_variant	MODERATE	1/9	c.133C>T	p.Pro45Ser	2232/6406	133/3708	45/1235			0.9958	6.4402	-			57592
Q_01_01	1	NC_019458.2:99981516_C/A	99981516		plus	A	ZNF687	101114989	transcript	XM_004002486.3	missense_variant	MODERATE	1/9	c.800C>A	p.Pro267Gln	2899/6406	800/3708	267/1235			0.3367	6.4402	-			57592
Q_01_01	1	NC_019458.2:99981851_C/A	99981851		plus	A	ZNF687	101114989	transcript	XM_004002486.3	missense_variant	MODERATE	1/9	c.1135C>A	p.Pro379Thr	3234/6406	1135/3708	379/1235			0.3373	6.4402	-			57592
Q_01_01	1	NC_019458.2:99984295_G/C	99984295	rs401904238	plus	C	ZNF687	101114989	transcript	XM_004002486.3	missense_variant	MODERATE	5/9	c.2756G>C	p.Arg919Pro	4855/6406	2756/3708	919/1235			0.3075	6.4402	-			57592
Q_01_01	1	NC_019458.2:99984330_C/G	99984330		plus	G	ZNF687	101114989	transcript	XM_004002486.3	missense_variant	MODERATE	5/9	c.2791C>G	p.Pro931Ala	4890/6406	2791/3708	931/1235			0.3061	6.4402	-			57592
Q_01_01	1	NC_019458.2:99984333_T/G	99984333	rs1087076200	plus	G	ZNF687	101114989	transcript	XM_004002486.3	missense_variant	MODERATE	5/9	c.2794T>G	p.Ser932Ala	4893/6406	2794/3708	932/1235			0.3062	6.4402	-			57592
Q_01_01	1	NC_019458.2:99984337_G/A	99984337	rs410928547	plus	A	ZNF687	101114989	transcript	XM_004002486.3	missense_variant	MODERATE	5/9	c.2798G>A	p.Arg933Gln	4897/6406	2798/3708	933/1235			0.306	6.4402	-			57592
Q_01_01	1	NC_019458.2:99987749_G/T	99987749		minus	T	PI4KB	101115244	transcript	XM_012181051.1	missense_variant	MODERATE	12/13	c.2323C>A	p.Gln775Lys	2396/3286	2323/2514	775/837			0.0454	6.4402	-			5298
Q_01_01	1	NC_019458.2:99987749_G/T	99987749		minus	T	PI4KB	101115244	transcript	XM_015092236.1	missense_variant	MODERATE	11/12	c.2278C>A	p.Gln760Lys	2351/3241	2278/2469	760/822			0.0454	6.4402	-			5298
Q_01_01	1	NC_019458.2:99987769_C/A	99987769		minus	A	PI4KB	101115244	transcript	XM_012181051.1	missense_variant	MODERATE	12/13	c.2303G>T	p.Gly768Val	2376/3286	2303/2514	768/837			0.043	6.4402	-			5298
Q_01_01	1	NC_019458.2:99987769_C/A	99987769		minus	A	PI4KB	101115244	transcript	XM_015092236.1	missense_variant	MODERATE	11/12	c.2258G>T	p.Gly753Val	2331/3241	2258/2469	753/822			0.043	6.4402	-			5298
Q_01_01	1	NC_019458.2:99996711_T/C	99996711	rs600409146	minus	C	PI4KB	101115244	transcript	XM_012181051.1	intron_variant	MODIFIER	4/12	c.1182+339A>G							6.0843	6.4402	+			5298
Q_01_01	1	NC_019458.2:99996711_T/C	99996711	rs600409146	minus	C	PI4KB	101115244	transcript	XM_015092236.1	intron_variant	MODIFIER	3/11	c.1137+339A>G							6.0843	6.4402	+			5298
Q_01_01	1	NC_019458.2:99996711_T/C	99996711	rs600409146	minus	C	PI4KB	101115244	transcript	XM_015092237.1	intron_variant	MODIFIER	4/11	c.1182+339A>G							6.0843	6.4402	+			5298
Q_01_01	1	NC_019458.2:99996711_T/C	99996711	rs600409146	minus	C	PI4KB	101115244	transcript	XM_015092238.1	intron_variant	MODIFIER	3/10	c.1137+339A>G							6.0843	6.4402	+			5298
Q_01_01	1	NC_019458.2:99999717_A/C	99999717	rs159641161	minus	C	PI4KB	101115244	transcript	XM_012181051.1	missense_variant	MODERATE	3/13	c.943T>G	p.Ser315Ala	1016/3286	943/2514	315/837			0.5517	6.4402	-			5298
Q_01_01	1	NC_019458.2:99999717_A/C	99999717	rs159641161	minus	C	PI4KB	101115244	transcript	XM_015092237.1	missense_variant	MODERATE	3/12	c.943T>G	p.Ser315Ala	1016/3223	943/2451	315/816			0.5517	6.4402	-			5298
Q_01_01	1	NC_019458.2:100025326_A/G	100025326		minus	G	RFX5	101115494	transcript	XM_012181096.1	missense_variant	MODERATE	10/10	c.1870T>C	p.Ser624Pro	1912/4392	1870/1914	624/637			0.171	6.4402	-			5993
Q_01_01	1	NC_019458.2:100025326_A/G	100025326		minus	G	RFX5	101115494	transcript	XM_012181102.2	missense_variant	MODERATE	10/10	c.1810T>C	p.Ser604Pro	2361/4841	1810/1854	604/617			0.171	6.4402	-			5993
Q_01_01	1	NC_019458.2:100025326_A/G	100025326		minus	G	RFX5	101115494	transcript	XM_012181105.2	missense_variant	MODERATE	10/10	c.1810T>C	p.Ser604Pro	1914/4394	1810/1854	604/617			0.171	6.4402	-			5993
Q_01_01	1	NC_019458.2:100025326_A/G	100025326		minus	G	RFX5	101115494	transcript	XM_012181107.2	missense_variant	MODERATE	10/10	c.1810T>C	p.Ser604Pro	1940/4420	1810/1854	604/617			0.171	6.4402	-			5993
Q_01_01	1	NC_019458.2:100026184_C/T	100026184	rs159640956	minus	T	RFX5	101115494	transcript	XM_012181096.1	missense_variant	MODERATE	10/10	c.1012G>A	p.Asp338Asn	1054/4392	1012/1914	338/637			0.2202	6.4402	-			5993
Q_01_01	1	NC_019458.2:100026184_C/T	100026184	rs159640956	minus	T	RFX5	101115494	transcript	XM_012181102.2	missense_variant	MODERATE	10/10	c.952G>A	p.Asp318Asn	1503/4841	952/1854	318/617			0.2202	6.4402	-			5993
Q_01_01	1	NC_019458.2:100026184_C/T	100026184	rs159640956	minus	T	RFX5	101115494	transcript	XM_012181105.2	missense_variant	MODERATE	10/10	c.952G>A	p.Asp318Asn	1056/4394	952/1854	318/617			0.2202	6.4402	-			5993
Q_01_01	1	NC_019458.2:100026184_C/T	100026184	rs159640956	minus	T	RFX5	101115494	transcript	XM_012181107.2	missense_variant	MODERATE	10/10	c.952G>A	p.Asp318Asn	1082/4420	952/1854	318/617			0.2202	6.4402	-			5993
Q_01_01	1	NC_019458.2:100026207_A/G	100026207	rs159640955	minus	G	RFX5	101115494	transcript	XM_012181096.1	missense_variant	MODERATE	10/10	c.989T>C	p.Val330Ala	1031/4392	989/1914	330/637			1.9156	6.4402	-			5993
Q_01_01	1	NC_019458.2:100026207_A/G	100026207	rs159640955	minus	G	RFX5	101115494	transcript	XM_012181102.2	missense_variant	MODERATE	10/10	c.929T>C	p.Val310Ala	1480/4841	929/1854	310/617			1.9156	6.4402	-			5993
Q_01_01	1	NC_019458.2:100026207_A/G	100026207	rs159640955	minus	G	RFX5	101115494	transcript	XM_012181105.2	missense_variant	MODERATE	10/10	c.929T>C	p.Val310Ala	1033/4394	929/1854	310/617			1.9156	6.4402	-			5993
Q_01_01	1	NC_019458.2:100026207_A/G	100026207	rs159640955	minus	G	RFX5	101115494	transcript	XM_012181107.2	missense_variant	MODERATE	10/10	c.929T>C	p.Val310Ala	1059/4420	929/1854	310/617			1.9156	6.4402	-			5993
Q_01_01	1	NC_019458.2:100041787_G/T	100041787		minus	T	SELENBP1	101115920	transcript	XM_004002490.3	missense_variant	MODERATE	11/12	c.1179C>A	p.Ser393Arg	1314/1819	1179/1419	393/472			0.06	6.4402	-			8991
Q_01_01	1	NC_019458.2:100041787_G/T	100041787		minus	T	SELENBP1	101115920	transcript	XM_012181117.2	missense_variant	MODERATE	11/12	c.1125C>A	p.Ser375Arg	1411/1916	1125/1365	375/454			0.06	6.4402	-			8991
Q_01_01	1	NC_019458.2:100043947_C/T	100043947	rs159640850	minus	T	SELENBP1	101115920	transcript	XM_004002490.3	missense_variant	MODERATE	6/12	c.649G>A	p.Ala217Thr	784/1819	649/1419	217/472			0.2195	6.4402	-			8991
Q_01_01	1	NC_019458.2:100043947_C/T	100043947	rs159640850	minus	T	SELENBP1	101115920	transcript	XM_012181117.2	missense_variant	MODERATE	6/12	c.595G>A	p.Ala199Thr	881/1916	595/1365	199/454			0.2195	6.4402	-			8991
Q_01_01	1	NC_019458.2:100046417_G/T	100046417	rs406398945	minus	T	SELENBP1	101115920	transcript	XM_004002490.3	missense_variant	MODERATE	4/12	c.331C>A	p.Pro111Thr	466/1819	331/1419	111/472			0.1913	6.4402	-			8991
Q_01_01	1	NC_019458.2:100046417_G/T	100046417	rs406398945	minus	T	SELENBP1	101115920	transcript	XM_012181117.2	missense_variant	MODERATE	4/12	c.277C>A	p.Pro93Thr	563/1916	277/1365	93/454			0.1913	6.4402	-			8991
Q_01_01	1	NC_019458.2:100046420_G/C	100046420	rs419573916	minus	C	SELENBP1	101115920	transcript	XM_004002490.3	missense_variant	MODERATE	4/12	c.328C>G	p.Pro110Ala	463/1819	328/1419	110/472			0.1913	6.4402	-			8991
Q_01_01	1	NC_019458.2:100046420_G/C	100046420	rs419573916	minus	C	SELENBP1	101115920	transcript	XM_012181117.2	missense_variant	MODERATE	4/12	c.274C>G	p.Pro92Ala	560/1916	274/1365	92/454			0.1913	6.4402	-			8991
Q_01_01	1	NC_019458.2:100047104_C/A	100047104		minus	A	SELENBP1	101115920	transcript	XM_004002490.3	stop_gained&splice_region_variant	HIGH	2/12	c.61G>T	p.Gly21*	196/1819	61/1419	21/472			0.2064	6.4402	-			8991
Q_01_01	1	NC_019458.2:100047104_C/A	100047104		minus	A	SELENBP1	101115920	transcript	XM_012181117.2	stop_gained&splice_region_variant	HIGH	2/12	c.7G>T	p.Gly3*	293/1916	7/1365	3/454			0.2064	6.4402	-			8991
Q_01_01	1	NC_019458.2:100118033_C/T	100118033	rs159640738	plus	T	PSMB4	101116188	transcript	XM_004002491.3	missense_variant	MODERATE	1/7	c.50C>T	p.Ala17Val	82/938	50/795	17/264			0.9393	6.4402	-		RegImP;DR	5692
Q_01_01	1	NC_019458.2:100118059_C/T	100118059	rs159640737	plus	T	PSMB4	101116188	transcript	XM_004002491.3	missense_variant	MODERATE	1/7	c.76C>T	p.Pro26Ser	108/938	76/795	26/264			0.9314	6.4402	-		RegImP;DR	5692
Q_01_01	1	NC_019458.2:100119600_C/T	100119600	rs407274990	plus	T	PSMB4	101116188	transcript	XM_004002491.3	missense_variant	MODERATE	5/7	c.623C>T	p.Thr208Met	655/938	623/795	208/264			1.6693	6.4402	-		RegImP;DR	5692
Q_01_01	1	NC_019458.2:100124401_G/C	100124401		minus	C	POGZ	101116439	transcript	XM_004002492.3	missense_variant	MODERATE	19/19	c.3666C>G	p.Ser1222Arg	7701/8277	3666/4242	1222/1413			0.6913	6.4402	-			23126
Q_01_01	1	NC_019458.2:100124401_G/C	100124401		minus	C	POGZ	101116439	transcript	XM_012181141.2	missense_variant	MODERATE	19/19	c.3666C>G	p.Ser1222Arg	4560/5136	3666/4242	1222/1413			0.6913	6.4402	-			23126
Q_01_01	1	NC_019458.2:100124401_G/C	100124401		minus	C	POGZ	101116439	transcript	XM_015092240.1	missense_variant	MODERATE	19/19	c.3666C>G	p.Ser1222Arg	3720/6364	3666/4242	1222/1413			0.6913	6.4402	-			23126
Q_01_01	1	NC_019458.2:100124401_G/C	100124401		minus	C	POGZ	101116439	transcript	XM_015092241.1	missense_variant	MODERATE	19/19	c.3639C>G	p.Ser1213Arg	3693/6337	3639/4215	1213/1404			0.6913	6.4402	-			23126
Q_01_01	1	NC_019458.2:100124401_G/C	100124401		minus	C	POGZ	101116439	transcript	XM_015092242.1	missense_variant	MODERATE	18/18	c.3507C>G	p.Ser1169Arg	3561/4137	3507/4083	1169/1360			0.6913	6.4402	-			23126
Q_01_01	1	NC_019458.2:100124401_G/C	100124401		minus	C	POGZ	101116439	transcript	XM_015092243.1	missense_variant	MODERATE	18/18	c.3480C>G	p.Ser1160Arg	3534/6178	3480/4056	1160/1351			0.6913	6.4402	-			23126
Q_01_01	1	NC_019458.2:100140581_C/A	100140581		minus	A	POGZ	101116439	transcript	XM_004002492.3	missense_variant	MODERATE	7/19	c.931G>T	p.Gly311Cys	4966/8277	931/4242	311/1413			0.7626	6.4402	-			23126
Q_01_01	1	NC_019458.2:100140581_C/A	100140581		minus	A	POGZ	101116439	transcript	XM_012181141.2	missense_variant	MODERATE	7/19	c.931G>T	p.Gly311Cys	1825/5136	931/4242	311/1413			0.7626	6.4402	-			23126
Q_01_01	1	NC_019458.2:100140581_C/A	100140581		minus	A	POGZ	101116439	transcript	XM_015092240.1	missense_variant	MODERATE	7/19	c.931G>T	p.Gly311Cys	985/6364	931/4242	311/1413			0.7626	6.4402	-			23126
Q_01_01	1	NC_019458.2:100140581_C/A	100140581		minus	A	POGZ	101116439	transcript	XM_015092241.1	missense_variant	MODERATE	7/19	c.904G>T	p.Gly302Cys	958/6337	904/4215	302/1404			0.7626	6.4402	-			23126
Q_01_01	1	NC_019458.2:100140581_C/A	100140581		minus	A	POGZ	101116439	transcript	XM_015092242.1	missense_variant	MODERATE	6/18	c.772G>T	p.Gly258Cys	826/4137	772/4083	258/1360			0.7626	6.4402	-			23126
Q_01_01	1	NC_019458.2:100140581_C/A	100140581		minus	A	POGZ	101116439	transcript	XM_015092243.1	missense_variant	MODERATE	6/18	c.745G>T	p.Gly249Cys	799/6178	745/4056	249/1351			0.7626	6.4402	-			23126
Q_01_01	1	NC_019458.2:100140768_G/A	100140768		minus	A	POGZ	101116439	transcript	XM_004002492.3	missense_variant	MODERATE	6/19	c.824C>T	p.Pro275Leu	4859/8277	824/4242	275/1413			2.3878	6.4402	-			23126
Q_01_01	1	NC_019458.2:100140768_G/A	100140768		minus	A	POGZ	101116439	transcript	XM_012181141.2	missense_variant	MODERATE	6/19	c.824C>T	p.Pro275Leu	1718/5136	824/4242	275/1413			2.3878	6.4402	-			23126
Q_01_01	1	NC_019458.2:100140768_G/A	100140768		minus	A	POGZ	101116439	transcript	XM_015092240.1	missense_variant	MODERATE	6/19	c.824C>T	p.Pro275Leu	878/6364	824/4242	275/1413			2.3878	6.4402	-			23126
Q_01_01	1	NC_019458.2:100140768_G/A	100140768		minus	A	POGZ	101116439	transcript	XM_015092241.1	missense_variant	MODERATE	6/19	c.824C>T	p.Pro275Leu	878/6337	824/4215	275/1404			2.3878	6.4402	-			23126
Q_01_01	1	NC_019458.2:100140768_G/A	100140768		minus	A	POGZ	101116439	transcript	XM_015092242.1	missense_variant	MODERATE	5/18	c.665C>T	p.Pro222Leu	719/4137	665/4083	222/1360			2.3878	6.4402	-			23126
Q_01_01	1	NC_019458.2:100140768_G/A	100140768		minus	A	POGZ	101116439	transcript	XM_015092243.1	missense_variant	MODERATE	5/18	c.665C>T	p.Pro222Leu	719/6178	665/4056	222/1351			2.3878	6.4402	-			23126
Q_01_01	1	NC_019458.2:100173197_T/C	100173197	rs1091345686		C	POGZ-LOC105613571	101116439-105613571	intergenic_region	101116439-105613571	intergenic_region	MODIFIER		n.100173197T>C							5.0486	6.4402	+
Q_01_01	1	NC_019458.2:100173197_T/C	100173197	rs1091345686	minus	C	POGZ	101116439	transcript	XM_012181141.2	upstream_gene_variant	MODIFIER		c.-18783A>G					2953		5.0486	6.4402	+			23126
Q_01_01	1	NC_019458.2:100173197_T/C	100173197	rs1091345686	minus	C	POGZ	101116439	transcript	XM_015092240.1	upstream_gene_variant	MODIFIER		c.-18783A>G					2335		5.0486	6.4402	+			23126
Q_01_01	1	NC_019458.2:100173197_T/C	100173197	rs1091345686	minus	C	POGZ	101116439	transcript	XM_015092241.1	upstream_gene_variant	MODIFIER		c.-18783A>G					2335		5.0486	6.4402	+			23126
Q_01_01	1	NC_019458.2:100173197_T/C	100173197	rs1091345686	minus	C	POGZ	101116439	transcript	XM_015092242.1	upstream_gene_variant	MODIFIER		c.-18783A>G					2335		5.0486	6.4402	+			23126
Q_01_01	1	NC_019458.2:100173197_T/C	100173197	rs1091345686	minus	C	POGZ	101116439	transcript	XM_015092243.1	upstream_gene_variant	MODIFIER		c.-18783A>G					2335		5.0486	6.4402	+			23126
Q_01_01	1	NC_019458.2:100175120_C/A	100175120	rs1086005628		A	POGZ-LOC105613571	101116439-105613571	intergenic_region	101116439-105613571	intergenic_region	MODIFIER		n.100175120C>A							5.0543	6.4402	+
Q_01_01	1	NC_019458.2:100175120_C/A	100175120	rs1086005628	minus	A	POGZ	101116439	transcript	XM_012181141.2	upstream_gene_variant	MODIFIER		c.-20706G>T					4876		5.0543	6.4402	+			23126
Q_01_01	1	NC_019458.2:100175120_C/A	100175120	rs1086005628	minus	A	POGZ	101116439	transcript	XM_015092240.1	upstream_gene_variant	MODIFIER		c.-20706G>T					4258		5.0543	6.4402	+			23126
Q_01_01	1	NC_019458.2:100175120_C/A	100175120	rs1086005628	minus	A	POGZ	101116439	transcript	XM_015092241.1	upstream_gene_variant	MODIFIER		c.-20706G>T					4258		5.0543	6.4402	+			23126
Q_01_01	1	NC_019458.2:100175120_C/A	100175120	rs1086005628	minus	A	POGZ	101116439	transcript	XM_015092242.1	upstream_gene_variant	MODIFIER		c.-20706G>T					4258		5.0543	6.4402	+			23126
Q_01_01	1	NC_019458.2:100175120_C/A	100175120	rs1086005628	minus	A	POGZ	101116439	transcript	XM_015092243.1	upstream_gene_variant	MODIFIER		c.-20706G>T					4258		5.0543	6.4402	+			23126
Q_01_01	1	NC_019458.2:100175152_G/A	100175152	rs1092211462		A	POGZ-LOC105613571	101116439-105613571	intergenic_region	101116439-105613571	intergenic_region	MODIFIER		n.100175152G>A							5.0541	6.4402	+
Q_01_01	1	NC_019458.2:100175152_G/A	100175152	rs1092211462	minus	A	POGZ	101116439	transcript	XM_012181141.2	upstream_gene_variant	MODIFIER		c.-20738C>T					4908		5.0541	6.4402	+			23126
Q_01_01	1	NC_019458.2:100175152_G/A	100175152	rs1092211462	minus	A	POGZ	101116439	transcript	XM_015092240.1	upstream_gene_variant	MODIFIER		c.-20738C>T					4290		5.0541	6.4402	+			23126
Q_01_01	1	NC_019458.2:100175152_G/A	100175152	rs1092211462	minus	A	POGZ	101116439	transcript	XM_015092241.1	upstream_gene_variant	MODIFIER		c.-20738C>T					4290		5.0541	6.4402	+			23126
Q_01_01	1	NC_019458.2:100175152_G/A	100175152	rs1092211462	minus	A	POGZ	101116439	transcript	XM_015092242.1	upstream_gene_variant	MODIFIER		c.-20738C>T					4290		5.0541	6.4402	+			23126
Q_01_01	1	NC_019458.2:100175152_G/A	100175152	rs1092211462	minus	A	POGZ	101116439	transcript	XM_015092243.1	upstream_gene_variant	MODIFIER		c.-20738C>T					4290		5.0541	6.4402	+			23126
Q_01_01	1	NC_019458.2:100177930_G/T	100177930	rs1088306610		T	POGZ-LOC105613571	101116439-105613571	intergenic_region	101116439-105613571	intergenic_region	MODIFIER		n.100177930G>T							4.666	6.4402	+
Q_01_01	1	NC_019458.2:100177946_C/T	100177946	rs1094310425		T	POGZ-LOC105613571	101116439-105613571	intergenic_region	101116439-105613571	intergenic_region	MODIFIER		n.100177946C>T							4.666	6.4402	+
Q_01_01	1	NC_019458.2:100178033_G/A	100178033	rs1085702403		A	POGZ-LOC105613571	101116439-105613571	intergenic_region	101116439-105613571	intergenic_region	MODIFIER		n.100178033G>A							4.6659	6.4402	+
Q_01_01	1	NC_019458.2:100178170_G/A	100178170	rs428286000		A	POGZ-LOC105613571	101116439-105613571	intergenic_region	101116439-105613571	intergenic_region	MODIFIER		n.100178170G>A							4.6675	6.4402	+
Q_01_01	1	NC_019458.2:100178202_C/T	100178202	rs408979910		T	POGZ-LOC105613571	101116439-105613571	intergenic_region	101116439-105613571	intergenic_region	MODIFIER		n.100178202C>T							4.6675	6.4402	+
Q_01_01	1	NC_019458.2:100178205_A/T	100178205			T	POGZ-LOC105613571	101116439-105613571	intergenic_region	101116439-105613571	intergenic_region	MODIFIER		n.100178205A>T							4.6675	6.4402	+
Q_01_01	1	NC_019458.2:100178206_A/T	100178206			T	POGZ-LOC105613571	101116439-105613571	intergenic_region	101116439-105613571	intergenic_region	MODIFIER		n.100178206A>T							4.6675	6.4402	+
Q_01_01	1	NC_019458.2:100178207_A/T	100178207	rs1090387750		T	POGZ-LOC105613571	101116439-105613571	intergenic_region	101116439-105613571	intergenic_region	MODIFIER		n.100178207A>T							4.6675	6.4402	+
Q_01_01	1	NC_019458.2:100178214_G/A	100178214	rs1090968036		A	POGZ-LOC105613571	101116439-105613571	intergenic_region	101116439-105613571	intergenic_region	MODIFIER		n.100178214G>A							4.6675	6.4402	+
Q_01_01	1	NC_019458.2:100178262_A/T	100178262	rs1089558043		T	POGZ-LOC105613571	101116439-105613571	intergenic_region	101116439-105613571	intergenic_region	MODIFIER		n.100178262A>T							4.6676	6.4402	+
Q_01_01	1	NC_019458.2:100178283_C/G	100178283	rs1091590467		G	POGZ-LOC105613571	101116439-105613571	intergenic_region	101116439-105613571	intergenic_region	MODIFIER		n.100178283C>G							4.6676	6.4402	+
Q_01_01	1	NC_019458.2:100223342_C/T	100223342	rs400788428	plus	T	CGN	101117550	transcript	XM_004002498.3	intron_variant	MODIFIER	1/21	c.-14-1004C>T							4.6948	6.4402	+			57530
Q_01_01	1	NC_019458.2:100225102_C/T	100225102	rs414056922	plus	T	CGN	101117550	transcript	XM_004002498.3	missense_variant	MODERATE	2/22	c.743C>T	p.Ser248Leu	1580/5734	743/3570	248/1189			4.0144	6.4402	-			57530
Q_01_01	1	NC_019458.2:100225147_G/A	100225147		plus	A	CGN	101117550	transcript	XM_004002498.3	missense_variant	MODERATE	2/22	c.788G>A	p.Arg263His	1625/5734	788/3570	263/1189			1.6109	6.4402	-			57530
Q_01_01	1	NC_019458.2:100225192_G/C	100225192	rs593308760	plus	C	CGN	101117550	transcript	XM_004002498.3	missense_variant	MODERATE	2/22	c.833G>C	p.Gly278Ala	1670/5734	833/3570	278/1189			2.3167	6.4402	-			57530
Q_01_01	1	NC_019458.2:100227302_C/T	100227302	rs410527600	plus	T	CGN	101117550	transcript	XM_004002498.3	intron_variant	MODIFIER	5/21	c.1122+833C>T							4.6973	6.4402	+			57530
Q_01_01	1	NC_019458.2:100229534_A/G	100229534	rs422702698	plus	G	CGN	101117550	transcript	XM_004002498.3	missense_variant	MODERATE	7/22	c.1318A>G	p.Ile440Val	2155/5734	1318/3570	440/1189			0.936	6.4402	-			57530
Q_01_01	1	NC_019458.2:100235660_C/T	100235660	rs429113084	plus	T	CGN	101117550	transcript	XM_004002498.3	missense_variant	MODERATE	13/22	c.2348C>T	p.Ala783Val	3185/5734	2348/3570	783/1189			0.7067	6.4402	-			57530
Q_01_01	1	NC_019458.2:100235700_T/A	100235700		plus	A	CGN	101117550	transcript	XM_004002498.3	missense_variant	MODERATE	14/22	c.2386T>A	p.Ser796Thr	3223/5734	2386/3570	796/1189			0.7527	6.4402	-			57530
Q_01_01	1	NC_019458.2:100235707_G/T	100235707	rs1093714186	plus	T	CGN	101117550	transcript	XM_004002498.3	missense_variant	MODERATE	14/22	c.2393G>T	p.Arg798Leu	3230/5734	2393/3570	798/1189			0.7526	6.4402	-			57530
Q_01_01	1	NC_019458.2:100235712_T/C	100235712		plus	C	CGN	101117550	transcript	XM_004002498.3	missense_variant	MODERATE	14/22	c.2398T>C	p.Trp800Arg	3235/5734	2398/3570	800/1189			0.7526	6.4402	-			57530
Q_01_01	1	NC_019458.2:100235713_G/A	100235713	rs1087386280	plus	A	CGN	101117550	transcript	XM_004002498.3	stop_gained	HIGH	14/22	c.2399G>A	p.Trp800*	3236/5734	2399/3570	800/1189			0.7526	6.4402	-			57530
Q_01_01	1	NC_019458.2:100243097_T/C	100243097	rs424146619	plus	C	CGN	101117550	transcript	XM_004002498.3	intron_variant	MODIFIER	20/21	c.3265-30T>C							4.723	6.4402	+			57530
Q_01_01	1	NC_019458.2:100243097_T/C	100243097	rs424146619	plus	C	TUFT1	101117806	transcript	XM_004002499.3	upstream_gene_variant	MODIFIER		c.-3354T>C					3264		4.723	6.4402	+			7286
Q_01_01	1	NC_019458.2:100243097_T/C	100243097	rs424146619	plus	C	TUFT1	101117806	transcript	XM_004002500.3	upstream_gene_variant	MODIFIER		c.-3354T>C					3267		4.723	6.4402	+			7286
Q_01_01	1	NC_019458.2:100243097_T/C	100243097	rs424146619	plus	C	TUFT1	101117806	transcript	XM_012181174.2	upstream_gene_variant	MODIFIER		c.-3354T>C					3264		4.723	6.4402	+			7286
Q_01_01	1	NC_019458.2:100247617_G/A	100247617	rs408133615	plus	A	CGN	101117550	transcript	XM_004002498.3	downstream_gene_variant	MODIFIER		c.*3906G>A					2579		4.7301	6.4402	+			57530
Q_01_01	1	NC_019458.2:100247617_G/A	100247617	rs408133615	plus	A	TUFT1	101117806	transcript	XM_004002499.3	intron_variant	MODIFIER	1/12	c.60+1107G>A							4.7301	6.4402	+			7286
Q_01_01	1	NC_019458.2:100247617_G/A	100247617	rs408133615	plus	A	TUFT1	101117806	transcript	XM_004002500.3	intron_variant	MODIFIER	1/11	c.60+1107G>A							4.7301	6.4402	+			7286
Q_01_01	1	NC_019458.2:100247617_G/A	100247617	rs408133615	plus	A	TUFT1	101117806	transcript	XM_012181174.2	intron_variant	MODIFIER	1/11	c.60+1107G>A							4.7301	6.4402	+			7286
Q_01_01	1	NC_019458.2:100247847_C/T	100247847	rs604030158	plus	T	CGN	101117550	transcript	XM_004002498.3	downstream_gene_variant	MODIFIER		c.*4136C>T					2809		4.7251	6.4402	+			57530
Q_01_01	1	NC_019458.2:100247847_C/T	100247847	rs604030158	plus	T	TUFT1	101117806	transcript	XM_004002499.3	intron_variant	MODIFIER	1/12	c.60+1337C>T							4.7251	6.4402	+			7286
Q_01_01	1	NC_019458.2:100247847_C/T	100247847	rs604030158	plus	T	TUFT1	101117806	transcript	XM_004002500.3	intron_variant	MODIFIER	1/11	c.60+1337C>T							4.7251	6.4402	+			7286
Q_01_01	1	NC_019458.2:100247847_C/T	100247847	rs604030158	plus	T	TUFT1	101117806	transcript	XM_012181174.2	intron_variant	MODIFIER	1/11	c.60+1337C>T							4.7251	6.4402	+			7286
Q_01_01	1	NC_019458.2:100248852_A/T	100248852	rs402380215	plus	T	CGN	101117550	transcript	XM_004002498.3	downstream_gene_variant	MODIFIER		c.*5141A>T					3814		4.7329	6.4402	+			57530
Q_01_01	1	NC_019458.2:100248852_A/T	100248852	rs402380215	plus	T	TUFT1	101117806	transcript	XM_004002499.3	intron_variant	MODIFIER	1/12	c.60+2342A>T							4.7329	6.4402	+			7286
Q_01_01	1	NC_019458.2:100248852_A/T	100248852	rs402380215	plus	T	TUFT1	101117806	transcript	XM_004002500.3	intron_variant	MODIFIER	1/11	c.60+2342A>T							4.7329	6.4402	+			7286
Q_01_01	1	NC_019458.2:100248852_A/T	100248852	rs402380215	plus	T	TUFT1	101117806	transcript	XM_012181174.2	intron_variant	MODIFIER	1/11	c.60+2342A>T							4.7329	6.4402	+			7286
Q_01_01	1	NC_019458.2:100249693_A/T	100249693	rs421429463	plus	T	CGN	101117550	transcript	XM_004002498.3	downstream_gene_variant	MODIFIER		c.*5982A>T					4655		4.7338	6.4402	+			57530
Q_01_01	1	NC_019458.2:100249693_A/T	100249693	rs421429463	plus	T	TUFT1	101117806	transcript	XM_004002499.3	intron_variant	MODIFIER	1/12	c.60+3183A>T							4.7338	6.4402	+			7286
Q_01_01	1	NC_019458.2:100249693_A/T	100249693	rs421429463	plus	T	TUFT1	101117806	transcript	XM_004002500.3	intron_variant	MODIFIER	1/11	c.60+3183A>T							4.7338	6.4402	+			7286
Q_01_01	1	NC_019458.2:100249693_A/T	100249693	rs421429463	plus	T	TUFT1	101117806	transcript	XM_012181174.2	intron_variant	MODIFIER	1/11	c.60+3183A>T							4.7338	6.4402	+			7286
Q_01_01	1	NC_019458.2:100250897_A/G	100250897	rs416266342	plus	G	TUFT1	101117806	transcript	XM_004002499.3	intron_variant	MODIFIER	1/12	c.60+4387A>G							4.7368	6.4402	+			7286
Q_01_01	1	NC_019458.2:100250897_A/G	100250897	rs416266342	plus	G	TUFT1	101117806	transcript	XM_004002500.3	intron_variant	MODIFIER	1/11	c.60+4387A>G							4.7368	6.4402	+			7286
Q_01_01	1	NC_019458.2:100250897_A/G	100250897	rs416266342	plus	G	TUFT1	101117806	transcript	XM_012181174.2	intron_variant	MODIFIER	1/11	c.60+4387A>G							4.7368	6.4402	+			7286
Q_01_01	1	NC_019458.2:100254437_G/T	100254437	rs406647917	plus	T	TUFT1	101117806	transcript	XM_004002499.3	intron_variant	MODIFIER	1/12	c.60+7927G>T							4.7407	6.4402	+			7286
Q_01_01	1	NC_019458.2:100254437_G/T	100254437	rs406647917	plus	T	TUFT1	101117806	transcript	XM_004002500.3	intron_variant	MODIFIER	1/11	c.60+7927G>T							4.7407	6.4402	+			7286
Q_01_01	1	NC_019458.2:100254437_G/T	100254437	rs406647917	plus	T	TUFT1	101117806	transcript	XM_012181174.2	intron_variant	MODIFIER	1/11	c.60+7927G>T							4.7407	6.4402	+			7286
Q_01_01	1	NC_019458.2:100254872_T/C	100254872	rs429075899	plus	C	TUFT1	101117806	transcript	XM_004002499.3	intron_variant	MODIFIER	1/12	c.60+8362T>C							4.7385	6.4402	+			7286
Q_01_01	1	NC_019458.2:100254872_T/C	100254872	rs429075899	plus	C	TUFT1	101117806	transcript	XM_004002500.3	intron_variant	MODIFIER	1/11	c.60+8362T>C							4.7385	6.4402	+			7286
Q_01_01	1	NC_019458.2:100254872_T/C	100254872	rs429075899	plus	C	TUFT1	101117806	transcript	XM_012181174.2	intron_variant	MODIFIER	1/11	c.60+8362T>C							4.7385	6.4402	+			7286
Q_01_01	1	NC_019458.2:100256666_G/A	100256666	rs420606836	plus	A	TUFT1	101117806	transcript	XM_004002499.3	intron_variant	MODIFIER	1/12	c.60+10156G>A							4.744	6.4402	+			7286
Q_01_01	1	NC_019458.2:100256666_G/A	100256666	rs420606836	plus	A	TUFT1	101117806	transcript	XM_004002500.3	intron_variant	MODIFIER	1/11	c.60+10156G>A							4.744	6.4402	+			7286
Q_01_01	1	NC_019458.2:100256666_G/A	100256666	rs420606836	plus	A	TUFT1	101117806	transcript	XM_012181174.2	intron_variant	MODIFIER	1/11	c.60+10156G>A							4.744	6.4402	+			7286
Q_01_01	1	NC_019458.2:100257070_G/A	100257070	rs402762907	plus	A	TUFT1	101117806	transcript	XM_004002499.3	intron_variant	MODIFIER	1/12	c.60+10560G>A							4.7465	6.4402	+			7286
Q_01_01	1	NC_019458.2:100257070_G/A	100257070	rs402762907	plus	A	TUFT1	101117806	transcript	XM_004002500.3	intron_variant	MODIFIER	1/11	c.60+10560G>A							4.7465	6.4402	+			7286
Q_01_01	1	NC_019458.2:100257070_G/A	100257070	rs402762907	plus	A	TUFT1	101117806	transcript	XM_012181174.2	intron_variant	MODIFIER	1/11	c.60+10560G>A							4.7465	6.4402	+			7286
Q_01_01	1	NC_019458.2:100258162_G/A	100258162	rs410243059	plus	A	TUFT1	101117806	transcript	XM_004002499.3	intron_variant	MODIFIER	1/12	c.60+11652G>A							4.7502	6.4402	+			7286
Q_01_01	1	NC_019458.2:100258162_G/A	100258162	rs410243059	plus	A	TUFT1	101117806	transcript	XM_004002500.3	intron_variant	MODIFIER	1/11	c.60+11652G>A							4.7502	6.4402	+			7286
Q_01_01	1	NC_019458.2:100258162_G/A	100258162	rs410243059	plus	A	TUFT1	101117806	transcript	XM_012181174.2	intron_variant	MODIFIER	1/11	c.60+11652G>A							4.7502	6.4402	+			7286
Q_01_01	1	NC_019458.2:100258192_G/A	100258192	rs399881466	plus	A	TUFT1	101117806	transcript	XM_004002499.3	intron_variant	MODIFIER	1/12	c.60+11682G>A							4.7502	6.4402	+			7286
Q_01_01	1	NC_019458.2:100258192_G/A	100258192	rs399881466	plus	A	TUFT1	101117806	transcript	XM_004002500.3	intron_variant	MODIFIER	1/11	c.60+11682G>A							4.7502	6.4402	+			7286
Q_01_01	1	NC_019458.2:100258192_G/A	100258192	rs399881466	plus	A	TUFT1	101117806	transcript	XM_012181174.2	intron_variant	MODIFIER	1/11	c.60+11682G>A							4.7502	6.4402	+			7286
Q_01_01	1	NC_019458.2:100259083_T/C	100259083	rs398782479	plus	C	TUFT1	101117806	transcript	XM_004002499.3	intron_variant	MODIFIER	1/12	c.61-12463T>C							4.7513	6.4402	+			7286
Q_01_01	1	NC_019458.2:100259083_T/C	100259083	rs398782479	plus	C	TUFT1	101117806	transcript	XM_004002500.3	intron_variant	MODIFIER	1/11	c.60+12573T>C							4.7513	6.4402	+			7286
Q_01_01	1	NC_019458.2:100259083_T/C	100259083	rs398782479	plus	C	TUFT1	101117806	transcript	XM_012181174.2	intron_variant	MODIFIER	1/11	c.61-12463T>C							4.7513	6.4402	+			7286
Q_01_01	1	NC_019458.2:100259587_T/C	100259587	rs428642756	plus	C	TUFT1	101117806	transcript	XM_004002499.3	intron_variant	MODIFIER	1/12	c.61-11959T>C							4.7523	6.4402	+			7286
Q_01_01	1	NC_019458.2:100259587_T/C	100259587	rs428642756	plus	C	TUFT1	101117806	transcript	XM_004002500.3	intron_variant	MODIFIER	1/11	c.61-12445T>C							4.7523	6.4402	+			7286
Q_01_01	1	NC_019458.2:100259587_T/C	100259587	rs428642756	plus	C	TUFT1	101117806	transcript	XM_012181174.2	intron_variant	MODIFIER	1/11	c.61-11959T>C							4.7523	6.4402	+			7286
Q_01_01	1	NC_019458.2:100260268_A/G	100260268	rs399460466	plus	G	TUFT1	101117806	transcript	XM_004002499.3	intron_variant	MODIFIER	1/12	c.61-11278A>G							4.7523	6.4402	+			7286
Q_01_01	1	NC_019458.2:100260268_A/G	100260268	rs399460466	plus	G	TUFT1	101117806	transcript	XM_004002500.3	intron_variant	MODIFIER	1/11	c.61-11764A>G							4.7523	6.4402	+			7286
Q_01_01	1	NC_019458.2:100260268_A/G	100260268	rs399460466	plus	G	TUFT1	101117806	transcript	XM_012181174.2	intron_variant	MODIFIER	1/11	c.61-11278A>G							4.7523	6.4402	+			7286
Q_01_01	1	NC_019458.2:100261229_C/T	100261229	rs400607758	plus	T	TUFT1	101117806	transcript	XM_004002499.3	intron_variant	MODIFIER	1/12	c.61-10317C>T							4.7571	6.4402	+			7286
Q_01_01	1	NC_019458.2:100261229_C/T	100261229	rs400607758	plus	T	TUFT1	101117806	transcript	XM_004002500.3	intron_variant	MODIFIER	1/11	c.61-10803C>T							4.7571	6.4402	+			7286
Q_01_01	1	NC_019458.2:100261229_C/T	100261229	rs400607758	plus	T	TUFT1	101117806	transcript	XM_012181174.2	intron_variant	MODIFIER	1/11	c.61-10317C>T							4.7571	6.4402	+			7286
Q_01_01	1	NC_019458.2:100272066_T/G	100272066	rs159640366	plus	G	TUFT1	101117806	transcript	XM_004002499.3	missense_variant	MODERATE	3/13	c.170T>G	p.Leu57Arg	260/2720	170/1173	57/390			0.1436	6.4402	-			7286
Q_01_01	1	NC_019458.2:100272066_T/G	100272066	rs159640366	plus	G	TUFT1	101117806	transcript	XM_004002500.3	missense_variant	MODERATE	2/12	c.95T>G	p.Leu32Arg	182/2642	95/1098	32/365			0.1436	6.4402	-			7286
Q_01_01	1	NC_019458.2:100272066_T/G	100272066	rs159640366	plus	G	TUFT1	101117806	transcript	XM_012181174.2	missense_variant	MODERATE	3/12	c.170T>G	p.Leu57Arg	260/2630	170/1083	57/360			0.1436	6.4402	-			7286
Q_01_01	1	NC_019458.2:100274517_G/A	100274517	rs422804269	plus	A	TUFT1	101117806	transcript	XM_004002499.3	intron_variant	MODIFIER	3/12	c.238-2274G>A							4.7863	6.4402	+			7286
Q_01_01	1	NC_019458.2:100274517_G/A	100274517	rs422804269	plus	A	TUFT1	101117806	transcript	XM_004002500.3	intron_variant	MODIFIER	2/11	c.163-2274G>A							4.7863	6.4402	+			7286
Q_01_01	1	NC_019458.2:100274517_G/A	100274517	rs422804269	plus	A	TUFT1	101117806	transcript	XM_012181174.2	intron_variant	MODIFIER	3/11	c.238-2274G>A							4.7863	6.4402	+			7286
Q_01_01	1	NC_019458.2:100276293_C/T	100276293	rs399286926	plus	T	TUFT1	101117806	transcript	XM_004002499.3	intron_variant	MODIFIER	3/12	c.238-498C>T							4.7688	6.4402	+			7286
Q_01_01	1	NC_019458.2:100276293_C/T	100276293	rs399286926	plus	T	TUFT1	101117806	transcript	XM_004002500.3	intron_variant	MODIFIER	2/11	c.163-498C>T							4.7688	6.4402	+			7286
Q_01_01	1	NC_019458.2:100276293_C/T	100276293	rs399286926	plus	T	TUFT1	101117806	transcript	XM_012181174.2	intron_variant	MODIFIER	3/11	c.238-498C>T							4.7688	6.4402	+			7286
Q_01_01	1	NC_019458.2:100277517_C/T	100277517		plus	T	TUFT1	101117806	transcript	XM_004002499.3	stop_gained&splice_region_variant	HIGH	5/13	c.412C>T	p.Gln138*	502/2720	412/1173	138/390			1.6003	6.4402	-			7286
Q_01_01	1	NC_019458.2:100277517_C/T	100277517		plus	T	TUFT1	101117806	transcript	XM_004002500.3	stop_gained&splice_region_variant	HIGH	4/12	c.337C>T	p.Gln113*	424/2642	337/1098	113/365			1.6003	6.4402	-			7286
Q_01_01	1	NC_019458.2:100278534_A/G	100278534	rs413256956	plus	G	TUFT1	101117806	transcript	XM_004002499.3	intron_variant	MODIFIER	5/12	c.415-961A>G							4.7909	6.4402	+			7286
Q_01_01	1	NC_019458.2:100278534_A/G	100278534	rs413256956	plus	G	TUFT1	101117806	transcript	XM_004002500.3	intron_variant	MODIFIER	4/11	c.340-961A>G							4.7909	6.4402	+			7286
Q_01_01	1	NC_019458.2:100278534_A/G	100278534	rs413256956	plus	G	TUFT1	101117806	transcript	XM_012181174.2	intron_variant	MODIFIER	4/11	c.325-961A>G							4.7909	6.4402	+			7286
Q_01_01	1	NC_019458.2:100282212_C/G	100282212	rs416782033	plus	G	TUFT1	101117806	transcript	XM_004002499.3	intron_variant	MODIFIER	6/12	c.481-412C>G							4.7857	6.4402	+			7286
Q_01_01	1	NC_019458.2:100282212_C/G	100282212	rs416782033	plus	G	TUFT1	101117806	transcript	XM_004002500.3	intron_variant	MODIFIER	5/11	c.406-412C>G							4.7857	6.4402	+			7286
Q_01_01	1	NC_019458.2:100282212_C/G	100282212	rs416782033	plus	G	TUFT1	101117806	transcript	XM_012181174.2	intron_variant	MODIFIER	5/11	c.391-412C>G							4.7857	6.4402	+			7286
Q_01_01	1	NC_019458.2:100282520_A/C	100282520	rs422715256	plus	C	TUFT1	101117806	transcript	XM_004002499.3	intron_variant	MODIFIER	6/12	c.481-104A>C							4.7928	6.4402	+			7286
Q_01_01	1	NC_019458.2:100282520_A/C	100282520	rs422715256	plus	C	TUFT1	101117806	transcript	XM_004002500.3	intron_variant	MODIFIER	5/11	c.406-104A>C							4.7928	6.4402	+			7286
Q_01_01	1	NC_019458.2:100282520_A/C	100282520	rs422715256	plus	C	TUFT1	101117806	transcript	XM_012181174.2	intron_variant	MODIFIER	5/11	c.391-104A>C							4.7928	6.4402	+			7286
Q_01_01	1	NC_019458.2:100282630_A/G	100282630	rs411156070	plus	G	TUFT1	101117806	transcript	XM_004002499.3	missense_variant	MODERATE	7/13	c.487A>G	p.Thr163Ala	577/2720	487/1173	163/390			0.334	6.4402	-			7286
Q_01_01	1	NC_019458.2:100282630_A/G	100282630	rs411156070	plus	G	TUFT1	101117806	transcript	XM_004002500.3	missense_variant	MODERATE	6/12	c.412A>G	p.Thr138Ala	499/2642	412/1098	138/365			0.334	6.4402	-			7286
Q_01_01	1	NC_019458.2:100282630_A/G	100282630	rs411156070	plus	G	TUFT1	101117806	transcript	XM_012181174.2	missense_variant	MODERATE	6/12	c.397A>G	p.Thr133Ala	487/2630	397/1083	133/360			0.334	6.4402	-			7286
Q_01_01	1	NC_019458.2:100282853_G/A	100282853	rs413985265	plus	A	TUFT1	101117806	transcript	XM_004002499.3	intron_variant	MODIFIER	7/12	c.594+116G>A							4.7954	6.4402	+			7286
Q_01_01	1	NC_019458.2:100282853_G/A	100282853	rs413985265	plus	A	TUFT1	101117806	transcript	XM_004002500.3	intron_variant	MODIFIER	6/11	c.519+116G>A							4.7954	6.4402	+			7286
Q_01_01	1	NC_019458.2:100282853_G/A	100282853	rs413985265	plus	A	TUFT1	101117806	transcript	XM_012181174.2	intron_variant	MODIFIER	6/11	c.504+116G>A							4.7954	6.4402	+			7286
Q_01_01	1	NC_019458.2:100284898_A/G	100284898	rs399722972	plus	G	TUFT1	101117806	transcript	XM_004002499.3	intron_variant	MODIFIER	7/12	c.595-1988A>G							5.0493	6.4402	+			7286
Q_01_01	1	NC_019458.2:100284898_A/G	100284898	rs399722972	plus	G	TUFT1	101117806	transcript	XM_004002500.3	intron_variant	MODIFIER	6/11	c.520-1988A>G							5.0493	6.4402	+			7286
Q_01_01	1	NC_019458.2:100284898_A/G	100284898	rs399722972	plus	G	TUFT1	101117806	transcript	XM_012181174.2	intron_variant	MODIFIER	6/11	c.505-1988A>G							5.0493	6.4402	+			7286
Q_01_01	1	NC_019458.2:100284912_A/G	100284912	rs398465576	plus	G	TUFT1	101117806	transcript	XM_004002499.3	intron_variant	MODIFIER	7/12	c.595-1974A>G							5.0546	6.4402	+			7286
Q_01_01	1	NC_019458.2:100284912_A/G	100284912	rs398465576	plus	G	TUFT1	101117806	transcript	XM_004002500.3	intron_variant	MODIFIER	6/11	c.520-1974A>G							5.0546	6.4402	+			7286
Q_01_01	1	NC_019458.2:100284912_A/G	100284912	rs398465576	plus	G	TUFT1	101117806	transcript	XM_012181174.2	intron_variant	MODIFIER	6/11	c.505-1974A>G							5.0546	6.4402	+			7286
Q_01_01	1	NC_019458.2:100284961_G/A	100284961	rs405443002	plus	A	TUFT1	101117806	transcript	XM_004002499.3	intron_variant	MODIFIER	7/12	c.595-1925G>A							4.7963	6.4402	+			7286
Q_01_01	1	NC_019458.2:100284961_G/A	100284961	rs405443002	plus	A	TUFT1	101117806	transcript	XM_004002500.3	intron_variant	MODIFIER	6/11	c.520-1925G>A							4.7963	6.4402	+			7286
Q_01_01	1	NC_019458.2:100284961_G/A	100284961	rs405443002	plus	A	TUFT1	101117806	transcript	XM_012181174.2	intron_variant	MODIFIER	6/11	c.505-1925G>A							4.7963	6.4402	+			7286
Q_01_01	1	NC_019458.2:100285043_T/A	100285043	rs404303914	plus	A	TUFT1	101117806	transcript	XM_004002499.3	intron_variant	MODIFIER	7/12	c.595-1843T>A							4.7971	6.4402	+			7286
Q_01_01	1	NC_019458.2:100285043_T/A	100285043	rs404303914	plus	A	TUFT1	101117806	transcript	XM_004002500.3	intron_variant	MODIFIER	6/11	c.520-1843T>A							4.7971	6.4402	+			7286
Q_01_01	1	NC_019458.2:100285043_T/A	100285043	rs404303914	plus	A	TUFT1	101117806	transcript	XM_012181174.2	intron_variant	MODIFIER	6/11	c.505-1843T>A							4.7971	6.4402	+			7286
Q_01_01	1	NC_019458.2:100286992_G/A	100286992	rs403214470	plus	A	TUFT1	101117806	transcript	XM_004002499.3	missense_variant	MODERATE	8/13	c.701G>A	p.Arg234Lys	791/2720	701/1173	234/390			0.7093	6.4402	-			7286
Q_01_01	1	NC_019458.2:100286992_G/A	100286992	rs403214470	plus	A	TUFT1	101117806	transcript	XM_004002500.3	missense_variant	MODERATE	7/12	c.626G>A	p.Arg209Lys	713/2642	626/1098	209/365			0.7093	6.4402	-			7286
Q_01_01	1	NC_019458.2:100286992_G/A	100286992	rs403214470	plus	A	TUFT1	101117806	transcript	XM_012181174.2	missense_variant	MODERATE	7/12	c.611G>A	p.Arg204Lys	701/2630	611/1083	204/360			0.7093	6.4402	-			7286
Q_01_01	1	NC_019458.2:100290910_A/G	100290910	rs417079408	plus	G	TUFT1	101117806	transcript	XM_004002499.3	missense_variant	MODERATE	11/13	c.946A>G	p.Ile316Val	1036/2720	946/1173	316/390			1.5972	6.4402	-			7286
Q_01_01	1	NC_019458.2:100290910_A/G	100290910	rs417079408	plus	G	TUFT1	101117806	transcript	XM_004002500.3	missense_variant	MODERATE	10/12	c.871A>G	p.Ile291Val	958/2642	871/1098	291/365			1.5972	6.4402	-			7286
Q_01_01	1	NC_019458.2:100290910_A/G	100290910	rs417079408	plus	G	TUFT1	101117806	transcript	XM_012181174.2	missense_variant	MODERATE	10/12	c.856A>G	p.Ile286Val	946/2630	856/1083	286/360			1.5972	6.4402	-			7286
Q_01_01	1	NC_019458.2:100293147_C/T	100293147		plus	T	TUFT1	101117806	transcript	XM_004002499.3	stop_gained	HIGH	13/13	c.1156C>T	p.Arg386*	1246/2720	1156/1173	386/390			0.7244	6.4402	-			7286
Q_01_01	1	NC_019458.2:100293147_C/T	100293147		plus	T	TUFT1	101117806	transcript	XM_004002500.3	stop_gained	HIGH	12/12	c.1081C>T	p.Arg361*	1168/2642	1081/1098	361/365			0.7244	6.4402	-			7286
Q_01_01	1	NC_019458.2:100293147_C/T	100293147		plus	T	TUFT1	101117806	transcript	XM_012181174.2	stop_gained	HIGH	12/12	c.1066C>T	p.Arg356*	1156/2630	1066/1083	356/360			0.7244	6.4402	-			7286
Q_01_01	1	NC_019458.2:100317506_A/G	100317506	rs409145140	plus	G	LOC105613572	105613572	transcript	XM_012181191.1	missense_variant	MODERATE	1/1	c.113A>G	p.Glu38Gly	2777/3489	113/255	38/84			0.3689	6.4402	-			#N/A
Q_01_01	1	NC_019458.2:100317632_G/A	100317632	rs398773022	plus	A	LOC105613572	105613572	transcript	XM_012181191.1	missense_variant	MODERATE	1/1	c.239G>A	p.Arg80Lys	2903/3489	239/255	80/84			0.3692	6.4402	-			#N/A
Q_01_01	1	NC_019458.2:100320473_C/T	100320473	rs426564627	plus	T	LOC105613572	105613572	transcript	XM_012181191.1	downstream_gene_variant	MODIFIER		c.*2825C>T					2255		4.8997	6.4402	+			#N/A
Q_01_01	1	NC_019458.2:100320473_C/T	100320473	rs426564627	plus	T	SNX27	101118328	transcript	XM_015092244.1	upstream_gene_variant	MODIFIER		c.-4397C>T					4382		4.8997	6.4402	+			81609
Q_01_01	1	NC_019458.2:100320663_T/C	100320663	rs409912879	plus	C	LOC105613572	105613572	transcript	XM_012181191.1	downstream_gene_variant	MODIFIER		c.*3015T>C					2445		4.6632	6.4402	+			#N/A
Q_01_01	1	NC_019458.2:100320663_T/C	100320663	rs409912879	plus	C	SNX27	101118328	transcript	XM_015092244.1	upstream_gene_variant	MODIFIER		c.-4207T>C					4192		4.6632	6.4402	+			81609
Q_01_01	1	NC_019458.2:100320671_T/C	100320671	rs414930063	plus	C	LOC105613572	105613572	transcript	XM_012181191.1	downstream_gene_variant	MODIFIER		c.*3023T>C					2453		4.6632	6.4402	+			#N/A
Q_01_01	1	NC_019458.2:100320671_T/C	100320671	rs414930063	plus	C	SNX27	101118328	transcript	XM_015092244.1	upstream_gene_variant	MODIFIER		c.-4199T>C					4184		4.6632	6.4402	+			81609
Q_01_01	1	NC_019458.2:100320873_A/T	100320873	rs422108225	plus	T	LOC105613572	105613572	transcript	XM_012181191.1	downstream_gene_variant	MODIFIER		c.*3225A>T					2655		4.87	6.4402	+			#N/A
Q_01_01	1	NC_019458.2:100320873_A/T	100320873	rs422108225	plus	T	SNX27	101118328	transcript	XM_015092244.1	upstream_gene_variant	MODIFIER		c.-3997A>T					3982		4.87	6.4402	+			81609
Q_01_01	1	NC_019458.2:100321098_C/T	100321098	rs401305371	plus	T	LOC105613572	105613572	transcript	XM_012181191.1	downstream_gene_variant	MODIFIER		c.*3450C>T					2880		4.8136	6.4402	+			#N/A
Q_01_01	1	NC_019458.2:100321098_C/T	100321098	rs401305371	plus	T	SNX27	101118328	transcript	XM_015092244.1	upstream_gene_variant	MODIFIER		c.-3772C>T					3757		4.8136	6.4402	+			81609
Q_01_01	1	NC_019458.2:100321291_C/T	100321291	rs402987036	plus	T	LOC105613572	105613572	transcript	XM_012181191.1	downstream_gene_variant	MODIFIER		c.*3643C>T					3073		4.8585	6.4402	+			#N/A
Q_01_01	1	NC_019458.2:100321291_C/T	100321291	rs402987036	plus	T	SNX27	101118328	transcript	XM_015092244.1	upstream_gene_variant	MODIFIER		c.-3579C>T					3564		4.8585	6.4402	+			81609
Q_01_01	1	NC_019458.2:100323408_C/T	100323408	rs406030239	plus	T	SNX27	101118328	transcript	XM_015092244.1	upstream_gene_variant	MODIFIER		c.-1462C>T					1447		4.5093	6.4402	+			81609
Q_01_01	1	NC_019458.2:100326208_T/C	100326208	rs430083769	plus	C	SNX27	101118328	transcript	XM_015092244.1	intron_variant	MODIFIER	3/13	c.305+1032T>C							6.4402	6.4402	+			81609
Q_01_01	1	NC_019458.2:100330852_C/T	100330852	rs426407392	plus	T	SNX27	101118328	transcript	XM_015092244.1	intron_variant	MODIFIER	3/13	c.305+5676C>T							4.9113	6.4402	+			81609
Q_01_01	1	NC_019458.2:100418320_C/A	100418320	rs426359988	minus	A	CELF3	101118582	transcript	XM_015091687.1	missense_variant	MODERATE	8/13	c.737G>T	p.Arg246Leu	1370/6466	737/1386	246/461			1.1956	6.4402	-	Zhang et al. 2019 , Guo et al.2016		11189
Q_01_01	1	NC_019458.2:100479070_C/G	100479070	rs161759887	plus	G	OAZ3	101119005	transcript	NM_001290359.1	missense_variant	MODERATE	3/5	c.181C>G	p.Pro61Ala	345/849	181/577	61/191		WARNING_TRANSCRIPT_MULTIPLE_STOP_CODONS	0.1565	6.4402	-			51686
Q_01_01	1	NC_019458.2:100479070_C/G	100479070	rs161759887	plus	G	OAZ3	101119005	transcript	NM_001301418.1	missense_variant	MODERATE	3/5	c.313C>G	p.Pro105Ala	377/881	313/709	105/235		WARNING_TRANSCRIPT_MULTIPLE_STOP_CODONS	0.1565	6.4402	-			51686
Q_01_01	1	NC_019458.2:100480499_C/T	100480499	rs159639798	plus	T	OAZ3	101119005	transcript	NM_001290359.1	missense_variant	MODERATE	5/5	c.448C>T	p.Arg150Cys	612/849	448/577	150/191		WARNING_TRANSCRIPT_MULTIPLE_STOP_CODONS	1.6444	6.4402	-			51686
Q_01_01	1	NC_019458.2:100480499_C/T	100480499	rs159639798	plus	T	OAZ3	101119005	transcript	NM_001301418.1	missense_variant	MODERATE	5/5	c.580C>T	p.Arg194Cys	644/881	580/709	194/235		WARNING_TRANSCRIPT_MULTIPLE_STOP_CODONS	1.6444	6.4402	-			51686
Q_01_01	1	NC_019458.2:100485204_T/C	100485204		minus	C	TDRKH	101119519	transcript	XM_004002504.3	missense_variant	MODERATE	7/14	c.1018A>G	p.Met340Val	1149/2573	1018/1683	340/560			1.6659	6.4402	-			11022
Q_01_01	1	NC_019458.2:100485204_T/C	100485204		minus	C	TDRKH	101119519	transcript	XM_012181277.2	missense_variant	MODERATE	7/14	c.1018A>G	p.Met340Val	1101/2525	1018/1683	340/560			1.6659	6.4402	-			11022
Q_01_01	1	NC_019458.2:100485204_T/C	100485204		minus	C	TDRKH	101119519	transcript	XM_012181290.2	missense_variant	MODERATE	5/12	c.688A>G	p.Met230Val	819/2243	688/1353	230/450			1.6659	6.4402	-			11022
Q_01_01	1	NC_019458.2:100486552_G/A	100486552	rs591577290	minus	A	TDRKH	101119519	transcript	XM_004002504.3	missense_variant	MODERATE	6/14	c.757C>T	p.Pro253Ser	888/2573	757/1683	253/560			1.6715	6.4402	-			11022
Q_01_01	1	NC_019458.2:100486552_G/A	100486552	rs591577290	minus	A	TDRKH	101119519	transcript	XM_012181277.2	missense_variant	MODERATE	6/14	c.757C>T	p.Pro253Ser	840/2525	757/1683	253/560			1.6715	6.4402	-			11022
Q_01_01	1	NC_019458.2:100486552_G/A	100486552	rs591577290	minus	A	TDRKH	101119519	transcript	XM_012181290.2	missense_variant	MODERATE	4/12	c.427C>T	p.Pro143Ser	558/2243	427/1353	143/450			1.6715	6.4402	-			11022
Q_01_01	1	NC_019458.2:100512993_G/A	100512993	rs428856435	minus	A	LINGO4	101118846	transcript	XM_012181300.2	missense_variant	MODERATE	3/3	c.1451C>T	p.Ser484Leu	3291/4193	1451/1680	484/559			2.8226	6.4402	-			339398
Q_01_01	1	NC_019458.2:100513761_C/A	100513761		minus	A	LINGO4	101118846	transcript	XM_012181300.2	missense_variant	MODERATE	1/3	c.685G>T	p.Gly229Trp	2525/4193	685/1680	229/559			1.7857	6.4402	-			339398
Q_01_01	1	NC_019458.2:100513838_C/T	100513838		minus	T	LINGO4	101118846	transcript	XM_012181300.2	missense_variant	MODERATE	1/3	c.608G>A	p.Arg203His	2448/4193	608/1680	203/559			1.7891	6.4402	-			339398
Q_01_01	1	NC_019458.2:100514414_C/G	100514414	rs406894891	minus	G	LINGO4	101118846	transcript	XM_012181300.2	missense_variant	MODERATE	1/3	c.32G>C	p.Trp11Ser	1872/4193	32/1680	11/559			1.28	6.4402	-			339398
Q_01_01	1	NC_019458.2:100524073_T/C	100524073	rs403822388	minus	C	RORC	101119104	transcript	XM_015092245.1	missense_variant	MODERATE	9/12	c.1342A>G	p.Thr448Ala	1593/2609	1342/1788	448/595			0.7949	6.4402	-	Guo et al.2016		6097
Q_01_01	1	NC_019458.2:100524073_T/C	100524073	rs403822388	minus	C	RORC	101119104	transcript	XM_015092246.1	missense_variant	MODERATE	9/12	c.1342A>G	p.Thr448Ala	1599/2579	1342/1752	448/583			0.7949	6.4402	-	Guo et al.2016		6097
Q_01_01	1	NC_019458.2:100525804_C/G	100525804	rs159639535	minus	G	RORC	101119104	transcript	XM_015092245.1	missense_variant	MODERATE	6/12	c.1012G>C	p.Glu338Gln	1263/2609	1012/1788	338/595			1.6053	6.4402	-	Guo et al.2016		6097
Q_01_01	1	NC_019458.2:100525804_C/G	100525804	rs159639535	minus	G	RORC	101119104	transcript	XM_015092246.1	missense_variant	MODERATE	6/12	c.1012G>C	p.Glu338Gln	1269/2579	1012/1752	338/583			1.6053	6.4402	-	Guo et al.2016		6097
Q_01_01	1	NC_019458.2:100526049_G/A	100526049	rs601355597	minus	A	RORC	101119104	transcript	XM_015092245.1	missense_variant	MODERATE	6/12	c.767C>T	p.Ser256Leu	1018/2609	767/1788	256/595			3.265	6.4402	-	Guo et al.2016		6097
Q_01_01	1	NC_019458.2:100526049_G/A	100526049	rs601355597	minus	A	RORC	101119104	transcript	XM_015092246.1	missense_variant	MODERATE	6/12	c.767C>T	p.Ser256Leu	1024/2579	767/1752	256/583			3.265	6.4402	-	Guo et al.2016		6097
Q_01_01	1	NC_019458.2:100526149_G/A	100526149	rs1088051619	minus	A	RORC	101119104	transcript	XM_015092245.1	missense_variant	MODERATE	6/12	c.667C>T	p.Arg223Trp	918/2609	667/1788	223/595			0.3031	6.4402	-	Guo et al.2016		6097
Q_01_01	1	NC_019458.2:100526149_G/A	100526149	rs1088051619	minus	A	RORC	101119104	transcript	XM_015092246.1	missense_variant	MODERATE	6/12	c.667C>T	p.Arg223Trp	924/2579	667/1752	223/583			0.3031	6.4402	-	Guo et al.2016		6097
Q_01_01	1	NC_019458.2:100551686_C/T	100551686	rs595534973	minus	T	C2CD4D	101119360	transcript	XM_015091688.1	missense_variant	MODERATE	2/2	c.910G>A	p.Gly304Ser	1060/2274	910/960	304/319			0.7475	6.4402	-			100191040
Q_01_01	1	NC_019458.2:100551896_G/A	100551896	rs1089388927	minus	A	C2CD4D	101119360	transcript	XM_015091688.1	missense_variant	MODERATE	2/2	c.700C>T	p.Pro234Ser	850/2274	700/960	234/319			1.9609	6.4402	-			100191040
Q_01_01	1	NC_019458.2:100552228_C/G	100552228		minus	G	C2CD4D	101119360	transcript	XM_015091688.1	missense_variant	MODERATE	1/2	c.412G>C	p.Ala138Pro	562/2274	412/960	138/319			2.0293	6.4402	-			100191040
Q_01_01	1	NC_019458.2:100552230_G/C	100552230		minus	C	C2CD4D	101119360	transcript	XM_015091688.1	missense_variant	MODERATE	1/2	c.410C>G	p.Pro137Arg	560/2274	410/960	137/319			2.0293	6.4402	-			100191040
Q_01_01	1	NC_019458.2:100552312_T/G	100552312		minus	G	C2CD4D	101119360	transcript	XM_015091688.1	missense_variant	MODERATE	1/2	c.328A>C	p.Thr110Pro	478/2274	328/960	110/319			1.9622	6.4402	-			100191040
Q_01_01	1	NC_019458.2:100552549_C/T	100552549	rs592982071	minus	T	C2CD4D	101119360	transcript	XM_015091688.1	missense_variant	MODERATE	1/2	c.91G>A	p.Ala31Thr	241/2274	91/960	31/319			1.9639	6.4402	-			100191040
Q_01_01	1	NC_019458.2:100570795_C/T	100570795	rs421405815	minus	T	THEM5	101119950	transcript	XM_004002506.3	missense_variant	MODERATE	2/6	c.287G>A	p.Arg96Gln	496/1098	287/747	96/248			1.3469	6.4402	-			284486
Q_01_01	1	NC_019458.2:100570795_C/T	100570795	rs421405815	minus	T	THEM5	101119950	transcript	XM_012181311.2	missense_variant	MODERATE	2/5	c.287G>A	p.Arg96Gln	511/988	287/708	96/235			1.3469	6.4402	-			284486
Q_01_01	1	NC_019458.2:100573017_G/A	100573017	rs588765765	minus	A	THEM5	101119950	transcript	XM_004002506.3	missense_variant	MODERATE	1/6	c.7C>T	p.Arg3Trp	216/1098	7/747	3/248			0.7094	6.4402	-			284486
Q_01_01	1	NC_019458.2:100573017_G/A	100573017	rs588765765	minus	A	THEM5	101119950	transcript	XM_012181311.2	missense_variant	MODERATE	1/5	c.7C>T	p.Arg3Trp	231/988	7/708	3/235			0.7094	6.4402	-			284486
Q_01_01	1	NC_019458.2:100609003_C/G	100609003	rs414619869	minus	G	THEM4	101119606	transcript	XM_015092247.1	missense_variant	MODERATE	4/5	c.388G>C	p.Val130Leu	1867/2589	388/531	130/176			2.0048	6.4402	-			117145
Q_01_01	1	NC_019458.2:100688268_G/A	100688268	rs416924914		A	LOC105615685-S100A10	105615685-101120208	intergenic_region	105615685-101120208	intergenic_region	MODIFIER		n.100688268G>A							4.4498	6.4402	+
Q_01_01	1	NC_019458.2:100688268_G/A	100688268	rs416924914	plus	A	LOC105615685	105615685	transcript	XM_015091689.1	downstream_gene_variant	MODIFIER		c.*3631G>A					3631	WARNING_TRANSCRIPT_MULTIPLE_STOP_CODONS	4.4498	6.4402	+			#N/A
Q_01_01	1	NC_019458.2:100817596_C/A	100817596	rs421895351	minus	A	LOC105613035	105613035	transcript	XM_012181402.1	missense_variant	MODERATE	4/4	c.3718G>T	p.Gly1240Cys	3898/4280	3718/3774	1240/1257			1.6133	6.4402	-			7062
Q_01_01	1	NC_019458.2:100817997_C/T	100817997	rs425015258	minus	T	LOC105613035	105613035	transcript	XM_012181402.1	missense_variant	MODERATE	4/4	c.3317G>A	p.Arg1106Lys	3497/4280	3317/3774	1106/1257			0.1378	6.4402	-			7062
Q_01_01	1	NC_019458.2:100818117_T/C	100818117	rs401401524	minus	C	LOC105613035	105613035	transcript	XM_012181402.1	missense_variant	MODERATE	4/4	c.3197A>G	p.Glu1066Gly	3377/4280	3197/3774	1066/1257			0.8809	6.4402	-			7062
Q_01_01	1	NC_019458.2:100820511_C/G	100820511	rs415197053	minus	G	LOC105613035	105613035	transcript	XM_012181402.1	missense_variant	MODERATE	3/4	c.1258G>C	p.Glu420Gln	1438/4280	1258/3774	420/1257			0.8651	6.4402	-			7062
Q_01_01	1	NC_019458.2:100820646_T/A	100820646	rs605186640	minus	A	LOC105613035	105613035	transcript	XM_012181402.1	missense_variant	MODERATE	3/4	c.1123A>T	p.Ile375Phe	1303/4280	1123/3774	375/1257			1.6106	6.4402	-			7062
Q_01_01	1	NC_019458.2:100855334_G/A	100855334		minus	A	TCHHL1	101120712	transcript	XM_004002509.2	missense_variant	MODERATE	3/3	c.2597C>T	p.Pro866Leu	4628/5718	2597/2607	866/868			0.4033	6.4402	-			126637
Q_01_01	1	NC_019458.2:100855334_G/A	100855334		minus	A	TCHHL1	101120712	transcript	XM_015092250.1	missense_variant	MODERATE	2/2	c.2597C>T	p.Pro866Leu	5471/6561	2597/2607	866/868			0.4033	6.4402	-			126637
Q_01_01	1	NC_019458.2:100855401_T/C	100855401		minus	C	TCHHL1	101120712	transcript	XM_004002509.2	missense_variant	MODERATE	3/3	c.2530A>G	p.Thr844Ala	4561/5718	2530/2607	844/868			0.4033	6.4402	-			126637
Q_01_01	1	NC_019458.2:100855401_T/C	100855401		minus	C	TCHHL1	101120712	transcript	XM_015092250.1	missense_variant	MODERATE	2/2	c.2530A>G	p.Thr844Ala	5404/6561	2530/2607	844/868			0.4033	6.4402	-			126637
Q_01_01	1	NC_019458.2:100855511_C/T	100855511		minus	T	TCHHL1	101120712	transcript	XM_004002509.2	missense_variant	MODERATE	3/3	c.2420G>A	p.Ser807Asn	4451/5718	2420/2607	807/868			0.4033	6.4402	-			126637
Q_01_01	1	NC_019458.2:100855511_C/T	100855511		minus	T	TCHHL1	101120712	transcript	XM_015092250.1	missense_variant	MODERATE	2/2	c.2420G>A	p.Ser807Asn	5294/6561	2420/2607	807/868			0.4033	6.4402	-			126637
Q_01_01	1	NC_019458.2:100855637_G/A	100855637	rs429734403	minus	A	TCHHL1	101120712	transcript	XM_004002509.2	missense_variant	MODERATE	3/3	c.2294C>T	p.Ser765Leu	4325/5718	2294/2607	765/868			0.4799	6.4402	-			126637
Q_01_01	1	NC_019458.2:100855637_G/A	100855637	rs429734403	minus	A	TCHHL1	101120712	transcript	XM_015092250.1	missense_variant	MODERATE	2/2	c.2294C>T	p.Ser765Leu	5168/6561	2294/2607	765/868			0.4799	6.4402	-			126637
Q_01_01	1	NC_019458.2:100855737_A/C	100855737	rs410214616	minus	C	TCHHL1	101120712	transcript	XM_004002509.2	missense_variant	MODERATE	3/3	c.2194T>G	p.Ser732Ala	4225/5718	2194/2607	732/868			0.5399	6.4402	-			126637
Q_01_01	1	NC_019458.2:100855737_A/C	100855737	rs410214616	minus	C	TCHHL1	101120712	transcript	XM_015092250.1	missense_variant	MODERATE	2/2	c.2194T>G	p.Ser732Ala	5068/6561	2194/2607	732/868			0.5399	6.4402	-			126637
Q_01_01	1	NC_019458.2:100855772_C/A	100855772	rs419409254	minus	A	TCHHL1	101120712	transcript	XM_004002509.2	missense_variant	MODERATE	3/3	c.2159G>T	p.Gly720Val	4190/5718	2159/2607	720/868			1.4168	6.4402	-			126637
Q_01_01	1	NC_019458.2:100855772_C/A	100855772	rs419409254	minus	A	TCHHL1	101120712	transcript	XM_015092250.1	missense_variant	MODERATE	2/2	c.2159G>T	p.Gly720Val	5033/6561	2159/2607	720/868			1.4168	6.4402	-			126637
Q_01_01	1	NC_019458.2:100855809_C/A	100855809	rs399859627	minus	A	TCHHL1	101120712	transcript	XM_004002509.2	missense_variant	MODERATE	3/3	c.2122G>T	p.Val708Leu	4153/5718	2122/2607	708/868			0.9898	6.4402	-			126637
Q_01_01	1	NC_019458.2:100855809_C/A	100855809	rs399859627	minus	A	TCHHL1	101120712	transcript	XM_015092250.1	missense_variant	MODERATE	2/2	c.2122G>T	p.Val708Leu	4996/6561	2122/2607	708/868			0.9898	6.4402	-			126637
Q_01_01	1	NC_019458.2:100856067_G/A	100856067	rs411922727	minus	A	TCHHL1	101120712	transcript	XM_004002509.2	missense_variant	MODERATE	3/3	c.1864C>T	p.Pro622Ser	3895/5718	1864/2607	622/868			0.4732	6.4402	-			126637
Q_01_01	1	NC_019458.2:100856067_G/A	100856067	rs411922727	minus	A	TCHHL1	101120712	transcript	XM_015092250.1	missense_variant	MODERATE	2/2	c.1864C>T	p.Pro622Ser	4738/6561	1864/2607	622/868			0.4732	6.4402	-			126637
Q_01_01	1	NC_019458.2:100856123_T/G	100856123	rs410755068	minus	G	TCHHL1	101120712	transcript	XM_004002509.2	missense_variant	MODERATE	3/3	c.1808A>C	p.Lys603Thr	3839/5718	1808/2607	603/868			0.9756	6.4402	-			126637
Q_01_01	1	NC_019458.2:100856123_T/G	100856123	rs410755068	minus	G	TCHHL1	101120712	transcript	XM_015092250.1	missense_variant	MODERATE	2/2	c.1808A>C	p.Lys603Thr	4682/6561	1808/2607	603/868			0.9756	6.4402	-			126637
Q_01_01	1	NC_019458.2:100856322_C/G	100856322	rs602561923	minus	G	TCHHL1	101120712	transcript	XM_004002509.2	missense_variant	MODERATE	3/3	c.1609G>C	p.Glu537Gln	3640/5718	1609/2607	537/868			0.1289	6.4402	-			126637
Q_01_01	1	NC_019458.2:100856322_C/G	100856322	rs602561923	minus	G	TCHHL1	101120712	transcript	XM_015092250.1	missense_variant	MODERATE	2/2	c.1609G>C	p.Glu537Gln	4483/6561	1609/2607	537/868			0.1289	6.4402	-			126637
Q_01_01	1	NC_019458.2:100856765_G/T	100856765	rs417684718	minus	T	TCHHL1	101120712	transcript	XM_004002509.2	missense_variant	MODERATE	3/3	c.1166C>A	p.Pro389Gln	3197/5718	1166/2607	389/868			1.0019	6.4402	-			126637
Q_01_01	1	NC_019458.2:100856765_G/T	100856765	rs417684718	minus	T	TCHHL1	101120712	transcript	XM_015092250.1	missense_variant	MODERATE	2/2	c.1166C>A	p.Pro389Gln	4040/6561	1166/2607	389/868			1.0019	6.4402	-			126637
Q_01_01	1	NC_019458.2:100856985_T/C	100856985	rs426976377	minus	C	TCHHL1	101120712	transcript	XM_004002509.2	missense_variant	MODERATE	3/3	c.946A>G	p.Thr316Ala	2977/5718	946/2607	316/868			1.7323	6.4402	-			126637
Q_01_01	1	NC_019458.2:100856985_T/C	100856985	rs426976377	minus	C	TCHHL1	101120712	transcript	XM_015092250.1	missense_variant	MODERATE	2/2	c.946A>G	p.Thr316Ala	3820/6561	946/2607	316/868			1.7323	6.4402	-			126637
Q_01_01	1	NC_019458.2:100857282_C/A	100857282	rs602293028	minus	A	TCHHL1	101120712	transcript	XM_004002509.2	missense_variant	MODERATE	3/3	c.649G>T	p.Gly217Trp	2680/5718	649/2607	217/868			1.3826	6.4402	-			126637
Q_01_01	1	NC_019458.2:100857282_C/A	100857282	rs602293028	minus	A	TCHHL1	101120712	transcript	XM_015092250.1	missense_variant	MODERATE	2/2	c.649G>T	p.Gly217Trp	3523/6561	649/2607	217/868			1.3826	6.4402	-			126637
Q_01_01	1	NC_019458.2:100857606_T/C	100857606	rs403259389	minus	C	TCHHL1	101120712	transcript	XM_004002509.2	missense_variant	MODERATE	3/3	c.325A>G	p.Asn109Asp	2356/5718	325/2607	109/868			1.0673	6.4402	-			126637
Q_01_01	1	NC_019458.2:100857606_T/C	100857606	rs403259389	minus	C	TCHHL1	101120712	transcript	XM_015092250.1	missense_variant	MODERATE	2/2	c.325A>G	p.Asn109Asp	3199/6561	325/2607	109/868			1.0673	6.4402	-			126637
Q_01_01	1	NC_019458.2:100857635_C/A	100857635	rs416497783	minus	A	TCHHL1	101120712	transcript	XM_004002509.2	missense_variant	MODERATE	3/3	c.296G>T	p.Arg99Met	2327/5718	296/2607	99/868			1.2487	6.4402	-			126637
Q_01_01	1	NC_019458.2:100857635_C/A	100857635	rs416497783	minus	A	TCHHL1	101120712	transcript	XM_015092250.1	missense_variant	MODERATE	2/2	c.296G>T	p.Arg99Met	3170/6561	296/2607	99/868			1.2487	6.4402	-			126637
Q_01_01	1	NC_019458.2:100857639_C/T	100857639	rs591028218	minus	T	TCHHL1	101120712	transcript	XM_004002509.2	missense_variant	MODERATE	3/3	c.292G>A	p.Gly98Arg	2323/5718	292/2607	98/868			0.528	6.4402	-			126637
Q_01_01	1	NC_019458.2:100857639_C/T	100857639	rs591028218	minus	T	TCHHL1	101120712	transcript	XM_015092250.1	missense_variant	MODERATE	2/2	c.292G>A	p.Gly98Arg	3166/6561	292/2607	98/868			0.528	6.4402	-			126637
Q_01_01	1	NC_019458.2:100857777_C/T	100857777	rs429857177	minus	T	TCHHL1	101120712	transcript	XM_004002509.2	missense_variant	MODERATE	3/3	c.154G>A	p.Ala52Thr	2185/5718	154/2607	52/868			1.164	6.4402	-			126637
Q_01_01	1	NC_019458.2:100857777_C/T	100857777	rs429857177	minus	T	TCHHL1	101120712	transcript	XM_015092250.1	missense_variant	MODERATE	2/2	c.154G>A	p.Ala52Thr	3028/6561	154/2607	52/868			1.164	6.4402	-			126637
Q_01_01	1	NC_019458.2:100879801_T/C	100879801	rs425324311	minus	C	LOC101120969	101120969	transcript	XM_004002510.2	missense_variant	MODERATE	3/3	c.4025A>G	p.Gln1342Arg	4206/5587	4025/4380	1342/1459			1.6925	6.4402	-			#N/A
Q_01_01	1	NC_019458.2:100879801_T/C	100879801	rs425324311	minus	C	LOC101120969	101120969	transcript	XM_015092249.1	missense_variant	MODERATE	4/4	c.3935A>G	p.Gln1312Arg	4116/5497	3935/4290	1312/1429			1.6925	6.4402	-			#N/A
Q_01_01	1	NC_019458.2:100879900_C/T	100879900	rs401898124	minus	T	LOC101120969	101120969	transcript	XM_004002510.2	missense_variant	MODERATE	3/3	c.3926G>A	p.Gly1309Glu	4107/5587	3926/4380	1309/1459			0.1454	6.4402	-			#N/A
Q_01_01	1	NC_019458.2:100879900_C/T	100879900	rs401898124	minus	T	LOC101120969	101120969	transcript	XM_015092249.1	missense_variant	MODERATE	4/4	c.3836G>A	p.Gly1279Glu	4017/5497	3836/4290	1279/1429			0.1454	6.4402	-			#N/A
Q_01_01	1	NC_019458.2:100880291_T/G	100880291		minus	G	LOC101120969	101120969	transcript	XM_004002510.2	missense_variant	MODERATE	3/3	c.3535A>C	p.Ser1179Arg	3716/5587	3535/4380	1179/1459			0.8858	6.4402	-			#N/A
Q_01_01	1	NC_019458.2:100880291_T/G	100880291		minus	G	LOC101120969	101120969	transcript	XM_015092249.1	missense_variant	MODERATE	4/4	c.3445A>C	p.Ser1149Arg	3626/5497	3445/4290	1149/1429			0.8858	6.4402	-			#N/A
Q_01_01	1	NC_019458.2:100880519_T/C	100880519	rs416883395	minus	C	LOC101120969	101120969	transcript	XM_004002510.2	missense_variant	MODERATE	3/3	c.3307A>G	p.Lys1103Glu	3488/5587	3307/4380	1103/1459			0.8098	6.4402	-			#N/A
Q_01_01	1	NC_019458.2:100880657_C/A	100880657		minus	A	LOC101120969	101120969	transcript	XM_004002510.2	stop_gained	HIGH	3/3	c.3169G>T	p.Glu1057*	3350/5587	3169/4380	1057/1459			0.2402	6.4402	-			#N/A
Q_01_01	1	NC_019458.2:100880657_C/A	100880657		minus	A	LOC101120969	101120969	transcript	XM_015092249.1	stop_gained	HIGH	3/4	c.3169G>T	p.Glu1057*	3350/5497	3169/4290	1057/1429			0.2402	6.4402	-			#N/A
Q_01_01	1	NC_019458.2:100881066_C/A	100881066		minus	A	LOC101120969	101120969	transcript	XM_004002510.2	missense_variant	MODERATE	3/3	c.2760G>T	p.Glu920Asp	2941/5587	2760/4380	920/1459			0.2359	6.4402	-			#N/A
Q_01_01	1	NC_019458.2:100881066_C/A	100881066		minus	A	LOC101120969	101120969	transcript	XM_015092249.1	missense_variant	MODERATE	3/4	c.2760G>T	p.Glu920Asp	2941/5497	2760/4290	920/1429			0.2359	6.4402	-			#N/A
Q_01_01	1	NC_019458.2:100881649_C/T	100881649	rs595370023	minus	T	LOC101120969	101120969	transcript	XM_004002510.2	missense_variant	MODERATE	3/3	c.2177G>A	p.Arg726Lys	2358/5587	2177/4380	726/1459			0.9441	6.4402	-			#N/A
Q_01_01	1	NC_019458.2:100881649_C/T	100881649	rs595370023	minus	T	LOC101120969	101120969	transcript	XM_015092249.1	missense_variant	MODERATE	3/4	c.2177G>A	p.Arg726Lys	2358/5497	2177/4290	726/1429			0.9441	6.4402	-			#N/A
Q_01_01	1	NC_019458.2:100881731_C/G	100881731		minus	G	LOC101120969	101120969	transcript	XM_004002510.2	missense_variant	MODERATE	3/3	c.2095G>C	p.Glu699Gln	2276/5587	2095/4380	699/1459			0.2287	6.4402	-			#N/A
Q_01_01	1	NC_019458.2:100881731_C/G	100881731		minus	G	LOC101120969	101120969	transcript	XM_015092249.1	missense_variant	MODERATE	3/4	c.2095G>C	p.Glu699Gln	2276/5497	2095/4290	699/1429			0.2287	6.4402	-			#N/A
Q_01_01	1	NC_019458.2:100881775_C/T	100881775	rs1089195752	minus	T	LOC101120969	101120969	transcript	XM_004002510.2	missense_variant	MODERATE	3/3	c.2051G>A	p.Arg684Gln	2232/5587	2051/4380	684/1459			0.4042	6.4402	-			#N/A
Q_01_01	1	NC_019458.2:100881775_C/T	100881775	rs1089195752	minus	T	LOC101120969	101120969	transcript	XM_015092249.1	missense_variant	MODERATE	3/4	c.2051G>A	p.Arg684Gln	2232/5497	2051/4290	684/1429			0.4042	6.4402	-			#N/A
Q_01_01	1	NC_019458.2:100881832_C/G	100881832	rs602595958	minus	G	LOC101120969	101120969	transcript	XM_004002510.2	missense_variant	MODERATE	3/3	c.1994G>C	p.Arg665Pro	2175/5587	1994/4380	665/1459			0.3939	6.4402	-			#N/A
Q_01_01	1	NC_019458.2:100881832_C/G	100881832	rs602595958	minus	G	LOC101120969	101120969	transcript	XM_015092249.1	missense_variant	MODERATE	3/4	c.1994G>C	p.Arg665Pro	2175/5497	1994/4290	665/1429			0.3939	6.4402	-			#N/A
Q_01_01	1	NC_019458.2:100882666_T/C	100882666	rs414048009	minus	C	LOC101120969	101120969	transcript	XM_004002510.2	missense_variant	MODERATE	3/3	c.1160A>G	p.Gln387Arg	1341/5587	1160/4380	387/1459			1.8776	6.4402	-			#N/A
Q_01_01	1	NC_019458.2:100882666_T/C	100882666	rs414048009	minus	C	LOC101120969	101120969	transcript	XM_015092249.1	missense_variant	MODERATE	3/4	c.1160A>G	p.Gln387Arg	1341/5497	1160/4290	387/1429			1.8776	6.4402	-			#N/A
Q_01_01	1	NC_019458.2:100882989_C/A	100882989	rs423030292	minus	A	LOC101120969	101120969	transcript	XM_004002510.2	missense_variant	MODERATE	3/3	c.837G>T	p.Glu279Asp	1018/5587	837/4380	279/1459			0.4007	6.4402	-			#N/A
Q_01_01	1	NC_019458.2:100882989_C/A	100882989	rs423030292	minus	A	LOC101120969	101120969	transcript	XM_015092249.1	missense_variant	MODERATE	3/4	c.837G>T	p.Glu279Asp	1018/5497	837/4290	279/1429			0.4007	6.4402	-			#N/A
Q_01_01	1	NC_019458.2:100883294_G/A	100883294	rs1090058855	minus	A	LOC101120969	101120969	transcript	XM_004002510.2	missense_variant	MODERATE	3/3	c.532C>T	p.Arg178Trp	713/5587	532/4380	178/1459			0.4046	6.4402	-			#N/A
Q_01_01	1	NC_019458.2:100883294_G/A	100883294	rs1090058855	minus	A	LOC101120969	101120969	transcript	XM_015092249.1	missense_variant	MODERATE	3/4	c.532C>T	p.Arg178Trp	713/5497	532/4290	178/1429			0.4046	6.4402	-			#N/A
Q_01_01	1	NC_019458.2:100883509_G/C	100883509	rs403685113	minus	C	LOC101120969	101120969	transcript	XM_004002510.2	missense_variant	MODERATE	3/3	c.317C>G	p.Ala106Gly	498/5587	317/4380	106/1459			0.8049	6.4402	-			#N/A
Q_01_01	1	NC_019458.2:100883509_G/C	100883509	rs403685113	minus	C	LOC101120969	101120969	transcript	XM_015092249.1	missense_variant	MODERATE	3/4	c.317C>G	p.Ala106Gly	498/5497	317/4290	106/1429			0.8049	6.4402	-			#N/A
Q_01_01	1	NC_019458.2:100922943_G/T	100922943	rs406528751	minus	T	RPTN	105613036	transcript	XM_012181345.2	missense_variant	MODERATE	3/3	c.3833C>A	p.Thr1278Lys	5088/6020	3833/4014	1278/1337			0.5146	6.4402	-			126638
Q_01_01	1	NC_019458.2:100922967_C/T	100922967	rs419845453	minus	T	RPTN	105613036	transcript	XM_012181345.2	missense_variant	MODERATE	3/3	c.3809G>A	p.Cys1270Tyr	5064/6020	3809/4014	1270/1337			0.5146	6.4402	-			126638
Q_01_01	1	NC_019458.2:100922989_A/G	100922989	rs429032968	minus	G	RPTN	105613036	transcript	XM_012181345.2	missense_variant	MODERATE	3/3	c.3787T>C	p.Ser1263Pro	5042/6020	3787/4014	1263/1337			0.1705	6.4402	-			126638
Q_01_01	1	NC_019458.2:100923075_C/T	100923075	rs597148709	minus	T	RPTN	105613036	transcript	XM_012181345.2	missense_variant	MODERATE	3/3	c.3701G>A	p.Arg1234His	4956/6020	3701/4014	1234/1337			0.5146	6.4402	-			126638
Q_01_01	1	NC_019458.2:100923084_T/C	100923084	rs418453537	minus	C	RPTN	105613036	transcript	XM_012181345.2	missense_variant	MODERATE	3/3	c.3692A>G	p.Lys1231Arg	4947/6020	3692/4014	1231/1337			0.5146	6.4402	-			126638
Q_01_01	1	NC_019458.2:100923141_T/C	100923141		minus	C	RPTN	105613036	transcript	XM_012181345.2	missense_variant	MODERATE	3/3	c.3635A>G	p.His1212Arg	4890/6020	3635/4014	1212/1337			0.4219	6.4402	-			126638
Q_01_01	1	NC_019458.2:100923512_A/T	100923512		minus	T	RPTN	105613036	transcript	XM_012181345.2	missense_variant	MODERATE	3/3	c.3264T>A	p.Ser1088Arg	4519/6020	3264/4014	1088/1337			0.1779	6.4402	-			126638
Q_01_01	1	NC_019458.2:100924653_C/T	100924653	rs416916288	minus	T	RPTN	105613036	transcript	XM_012181345.2	missense_variant	MODERATE	3/3	c.2123G>A	p.Cys708Tyr	3378/6020	2123/4014	708/1337			0.5137	6.4402	-			126638
Q_01_01	1	NC_019458.2:100924885_G/A	100924885	rs430288530	minus	A	RPTN	105613036	transcript	XM_012181345.2	missense_variant	MODERATE	3/3	c.1891C>T	p.Arg631Cys	3146/6020	1891/4014	631/1337			0.5135	6.4402	-			126638
Q_01_01	1	NC_019458.2:100925112_A/G	100925112	rs409575756	minus	G	RPTN	105613036	transcript	XM_012181345.2	missense_variant	MODERATE	3/3	c.1664T>C	p.Ile555Thr	2919/6020	1664/4014	555/1337			0.0315	6.4402	-			126638
Q_01_01	1	NC_019458.2:100925234_T/G	100925234		minus	G	RPTN	105613036	transcript	XM_012181345.2	missense_variant	MODERATE	3/3	c.1542A>C	p.Arg514Ser	2797/6020	1542/4014	514/1337			0.2239	6.4402	-			126638
Q_01_01	1	NC_019458.2:100925849_T/A	100925849		minus	A	RPTN	105613036	transcript	XM_012181345.2	missense_variant	MODERATE	2/3	c.929A>T	p.Gln310Leu	2184/6020	929/4014	310/1337			0.1984	6.4402	-			126638
Q_01_01	1	NC_019458.2:100925874_A/G	100925874	rs403836041	minus	G	RPTN	105613036	transcript	XM_012181345.2	missense_variant	MODERATE	2/3	c.904T>C	p.Tyr302His	2159/6020	904/4014	302/1337			0.5127	6.4402	-			126638
Q_01_01	1	NC_019458.2:100925876_T/C	100925876	rs412995933	minus	C	RPTN	105613036	transcript	XM_012181345.2	missense_variant	MODERATE	2/3	c.902A>G	p.His301Arg	2157/6020	902/4014	301/1337			0.5127	6.4402	-			126638
Q_01_01	1	NC_019458.2:100926323_T/G	100926323		minus	G	RPTN	105613036	transcript	XM_012181345.2	missense_variant	MODERATE	2/3	c.455A>C	p.Gln152Pro	1710/6020	455/4014	152/1337			0.1928	6.4402	-			126638
Q_01_01	1	NC_019458.2:100926341_A/T	100926341	rs415883669	minus	T	RPTN	105613036	transcript	XM_012181345.2	missense_variant	MODERATE	2/3	c.437T>A	p.Leu146Gln	1692/6020	437/4014	146/1337			0.5124	6.4402	-			126638
Q_01_01	1	NC_019458.2:100927485_T/C	100927485	rs410160438	minus	C	RPTN	105613036	transcript	XM_012181345.2	missense_variant	MODERATE	1/3	c.34A>G	p.Ile12Val	1289/6020	34/4014	12/1337			0.9368	6.4402	-			126638
Q_02_01	2	NC_019459.2:135033990_A/C	135033990	rs427696001		C	SP3-CDCA7	101106411-101111162	intergenic_region	101106411-101111162	intergenic_region	MODIFIER		n.135033990A>C							4.7885	6.6044	+
Q_02_01	2	NC_019459.2:135060803_G/A	135060803	rs403679741		A	SP3-CDCA7	101106411-101111162	intergenic_region	101106411-101111162	intergenic_region	MODIFIER		n.135060803G>A							5.6585	6.6044	+
Q_02_01	2	NC_019459.2:135187745_A/G	135187745	rs419879342		G	SP3-CDCA7	101106411-101111162	intergenic_region	101106411-101111162	intergenic_region	MODIFIER		n.135187745A>G							4.6484	6.6044	+
Q_02_01	2	NC_019459.2:135187845_G/A	135187845	rs413474145		A	SP3-CDCA7	101106411-101111162	intergenic_region	101106411-101111162	intergenic_region	MODIFIER		n.135187845G>A							4.6106	6.6044	+
Q_02_01	2	NC_019459.2:135187858_A/T	135187858	rs426144275		T	SP3-CDCA7	101106411-101111162	intergenic_region	101106411-101111162	intergenic_region	MODIFIER		n.135187858A>T							4.6105	6.6044	+
Q_02_01	2	NC_019459.2:135188477_T/G	135188477	rs419461658		G	SP3-CDCA7	101106411-101111162	intergenic_region	101106411-101111162	intergenic_region	MODIFIER		n.135188477T>G							4.6547	6.6044	+
Q_02_01	2	NC_019459.2:135188592_C/T	135188592	rs413348367		T	SP3-CDCA7	101106411-101111162	intergenic_region	101106411-101111162	intergenic_region	MODIFIER		n.135188592C>T							4.6458	6.6044	+
Q_02_01	2	NC_019459.2:135189355_C/T	135189355	rs416892035		T	SP3-CDCA7	101106411-101111162	intergenic_region	101106411-101111162	intergenic_region	MODIFIER		n.135189355C>T							4.6259	6.6044	+
Q_02_01	2	NC_019459.2:135193903_C/A	135193903	rs413204404		A	SP3-CDCA7	101106411-101111162	intergenic_region	101106411-101111162	intergenic_region	MODIFIER		n.135193903C>A							5.2565	6.6044	+
Q_02_01	2	NC_019459.2:135194300_G/A	135194300	rs422878321		A	SP3-CDCA7	101106411-101111162	intergenic_region	101106411-101111162	intergenic_region	MODIFIER		n.135194300G>A							5.252	6.6044	+
Q_02_01	2	NC_019459.2:135249489_T/C	135249489	rs430051810		C	SP3-CDCA7	101106411-101111162	intergenic_region	101106411-101111162	intergenic_region	MODIFIER		n.135249489T>C							4.7515	6.6044	+
Q_02_01	2	NC_019459.2:135250432_T/C	135250432	rs410197834		C	SP3-CDCA7	101106411-101111162	intergenic_region	101106411-101111162	intergenic_region	MODIFIER		n.135250432T>C							5.6755	6.6044	+
Q_02_01	2	NC_019459.2:135250473_G/T	135250473	rs413423308		T	SP3-CDCA7	101106411-101111162	intergenic_region	101106411-101111162	intergenic_region	MODIFIER		n.135250473G>T							5.1643	6.6044	+
Q_02_01	2	NC_019459.2:135253007_G/A	135253007	rs409253544		A	SP3-CDCA7	101106411-101111162	intergenic_region	101106411-101111162	intergenic_region	MODIFIER		n.135253007G>A							5.0623	6.6044	+
Q_02_01	2	NC_019459.2:135254408_A/G	135254408	rs405457357		G	SP3-CDCA7	101106411-101111162	intergenic_region	101106411-101111162	intergenic_region	MODIFIER		n.135254408A>G							5.0441	6.6044	+
Q_02_01	2	NC_019459.2:135254869_G/A	135254869	rs420959312		A	SP3-CDCA7	101106411-101111162	intergenic_region	101106411-101111162	intergenic_region	MODIFIER		n.135254869G>A							5.0763	6.6044	+
Q_02_01	2	NC_019459.2:135255361_T/G	135255361	rs412717825		G	SP3-CDCA7	101106411-101111162	intergenic_region	101106411-101111162	intergenic_region	MODIFIER		n.135255361T>G							5.0485	6.6044	+
Q_02_01	2	NC_019459.2:135258682_G/A	135258682	rs407650709		A	SP3-CDCA7	101106411-101111162	intergenic_region	101106411-101111162	intergenic_region	MODIFIER		n.135258682G>A							5.3086	6.6044	+
Q_02_01	2	NC_019459.2:135268128_A/G	135268128	rs415366498		G	SP3-CDCA7	101106411-101111162	intergenic_region	101106411-101111162	intergenic_region	MODIFIER		n.135268128A>G							4.926	6.6044	+
Q_02_01	2	NC_019459.2:135270194_C/T	135270194	rs411537608		T	SP3-CDCA7	101106411-101111162	intergenic_region	101106411-101111162	intergenic_region	MODIFIER		n.135270194C>T							5.2421	6.6044	+
Q_02_01	2	NC_019459.2:135271823_T/C	135271823	rs407021628		C	SP3-CDCA7	101106411-101111162	intergenic_region	101106411-101111162	intergenic_region	MODIFIER		n.135271823T>C							5.1261	6.6044	+
Q_02_01	2	NC_019459.2:135271904_A/G	135271904	rs418871592		G	SP3-CDCA7	101106411-101111162	intergenic_region	101106411-101111162	intergenic_region	MODIFIER		n.135271904A>G							5.0579	6.6044	+
Q_02_01	2	NC_019459.2:135272556_C/T	135272556	rs412780218		T	SP3-CDCA7	101106411-101111162	intergenic_region	101106411-101111162	intergenic_region	MODIFIER		n.135272556C>T							4.9731	6.6044	+
Q_02_01	2	NC_019459.2:135272946_A/T	135272946	rs398609627		T	SP3-CDCA7	101106411-101111162	intergenic_region	101106411-101111162	intergenic_region	MODIFIER		n.135272946A>T							5.2892	6.6044	+
Q_02_01	2	NC_019459.2:135273353_C/G	135273353	rs424813399		G	SP3-CDCA7	101106411-101111162	intergenic_region	101106411-101111162	intergenic_region	MODIFIER		n.135273353C>G							4.9738	6.6044	+
Q_02_01	2	NC_019459.2:135273372_A/G	135273372	rs405452474		G	SP3-CDCA7	101106411-101111162	intergenic_region	101106411-101111162	intergenic_region	MODIFIER		n.135273372A>G							4.9276	6.6044	+
Q_02_01	2	NC_019459.2:135273613_G/A	135273613	rs424314997		A	SP3-CDCA7	101106411-101111162	intergenic_region	101106411-101111162	intergenic_region	MODIFIER		n.135273613G>A							5.0176	6.6044	+
Q_02_01	2	NC_019459.2:135274614_G/A	135274614	rs420690850		A	SP3-CDCA7	101106411-101111162	intergenic_region	101106411-101111162	intergenic_region	MODIFIER		n.135274614G>A							4.9662	6.6044	+
Q_02_01	2	NC_019459.2:135274875_T/C	135274875	rs423985644		C	SP3-CDCA7	101106411-101111162	intergenic_region	101106411-101111162	intergenic_region	MODIFIER		n.135274875T>C							5.0056	6.6044	+
Q_02_01	2	NC_019459.2:135275112_G/A	135275112	rs400435817		A	SP3-CDCA7	101106411-101111162	intergenic_region	101106411-101111162	intergenic_region	MODIFIER		n.135275112G>A							4.9237	6.6044	+
Q_02_01	2	NC_019459.2:135275345_T/C	135275345	rs423373979		C	SP3-CDCA7	101106411-101111162	intergenic_region	101106411-101111162	intergenic_region	MODIFIER		n.135275345T>C							4.9217	6.6044	+
Q_02_01	2	NC_019459.2:135276169_A/G	135276169	rs410095824		G	SP3-CDCA7	101106411-101111162	intergenic_region	101106411-101111162	intergenic_region	MODIFIER		n.135276169A>G							4.7923	6.6044	+
Q_02_01	2	NC_019459.2:135276342_G/A	135276342	rs421122827		A	SP3-CDCA7	101106411-101111162	intergenic_region	101106411-101111162	intergenic_region	MODIFIER		n.135276342G>A							4.9568	6.6044	+
Q_02_01	2	NC_019459.2:135277974_C/A	135277974	rs596902589		A	SP3-CDCA7	101106411-101111162	intergenic_region	101106411-101111162	intergenic_region	MODIFIER		n.135277974C>A							4.918	6.6044	+
Q_02_01	2	NC_019459.2:135279687_A/C	135279687	rs424298246		C	SP3-CDCA7	101106411-101111162	intergenic_region	101106411-101111162	intergenic_region	MODIFIER		n.135279687A>C							4.9344	6.6044	+
Q_02_01	2	NC_019459.2:135280319_C/T	135280319	rs402522890		T	SP3-CDCA7	101106411-101111162	intergenic_region	101106411-101111162	intergenic_region	MODIFIER		n.135280319C>T							4.9676	6.6044	+
Q_02_01	2	NC_019459.2:135280450_G/A	135280450	rs415862690		A	SP3-CDCA7	101106411-101111162	intergenic_region	101106411-101111162	intergenic_region	MODIFIER		n.135280450G>A							5.0962	6.6044	+
Q_02_01	2	NC_019459.2:135280854_G/A	135280854	rs427920739		A	SP3-CDCA7	101106411-101111162	intergenic_region	101106411-101111162	intergenic_region	MODIFIER		n.135280854G>A							5.1941	6.6044	+
Q_02_01	2	NC_019459.2:135281381_A/G	135281381	rs399866493		G	SP3-CDCA7	101106411-101111162	intergenic_region	101106411-101111162	intergenic_region	MODIFIER		n.135281381A>G							5.0434	6.6044	+
Q_02_01	2	NC_019459.2:135281383_C/T	135281383	rs411688754		T	SP3-CDCA7	101106411-101111162	intergenic_region	101106411-101111162	intergenic_region	MODIFIER		n.135281383C>T							4.9281	6.6044	+
Q_02_01	2	NC_019459.2:135281666_C/A	135281666	rs404304305		A	SP3-CDCA7	101106411-101111162	intergenic_region	101106411-101111162	intergenic_region	MODIFIER		n.135281666C>A							5.0722	6.6044	+
Q_02_01	2	NC_019459.2:135281955_T/A	135281955	rs588331525		A	SP3-CDCA7	101106411-101111162	intergenic_region	101106411-101111162	intergenic_region	MODIFIER		n.135281955T>A							4.9366	6.6044	+
Q_02_01	2	NC_019459.2:135282401_C/T	135282401	rs419227723		T	SP3-CDCA7	101106411-101111162	intergenic_region	101106411-101111162	intergenic_region	MODIFIER		n.135282401C>T							4.7475	6.6044	+
Q_02_01	2	NC_019459.2:135282717_C/G	135282717			G	SP3-CDCA7	101106411-101111162	intergenic_region	101106411-101111162	intergenic_region	MODIFIER		n.135282717C>G							5.2749	6.6044	+
Q_02_01	2	NC_019459.2:135284518_T/C	135284518	rs430016779		C	SP3-CDCA7	101106411-101111162	intergenic_region	101106411-101111162	intergenic_region	MODIFIER		n.135284518T>C							5.0795	6.6044	+
Q_02_01	2	NC_019459.2:135285751_T/C	135285751	rs416312998		C	SP3-CDCA7	101106411-101111162	intergenic_region	101106411-101111162	intergenic_region	MODIFIER		n.135285751T>C							5.1811	6.6044	+
Q_02_01	2	NC_019459.2:135285791_C/T	135285791	rs429723066		T	SP3-CDCA7	101106411-101111162	intergenic_region	101106411-101111162	intergenic_region	MODIFIER		n.135285791C>T							5.2227	6.6044	+
Q_02_01	2	NC_019459.2:135286156_T/A	135286156	rs427427499		A	SP3-CDCA7	101106411-101111162	intergenic_region	101106411-101111162	intergenic_region	MODIFIER		n.135286156T>A							4.8031	6.6044	+
Q_02_01	2	NC_019459.2:135286188_G/T	135286188	rs408045358		T	SP3-CDCA7	101106411-101111162	intergenic_region	101106411-101111162	intergenic_region	MODIFIER		n.135286188G>T							5.0792	6.6044	+
Q_02_01	2	NC_019459.2:135331051_A/G	135331051	rs416887054		G	SP3-CDCA7	101106411-101111162	intergenic_region	101106411-101111162	intergenic_region	MODIFIER		n.135331051A>G							6.6044	6.6044	+
Q_02_01	2	NC_019459.2:135406817_A/C	135406817	rs406445430		C	SP3-CDCA7	101106411-101111162	intergenic_region	101106411-101111162	intergenic_region	MODIFIER		n.135406817A>C							5.2511	6.6044	+
Q_02_01	2	NC_019459.2:135406868_G/A	135406868			A	SP3-CDCA7	101106411-101111162	intergenic_region	101106411-101111162	intergenic_region	MODIFIER		n.135406868G>A							5.099	6.6044	+
Q_02_01	2	NC_019459.2:135407027_A/G	135407027	rs419519092		G	SP3-CDCA7	101106411-101111162	intergenic_region	101106411-101111162	intergenic_region	MODIFIER		n.135407027A>G							5.1498	6.6044	+
Q_02_01	2	NC_019459.2:135409660_C/T	135409660			T	SP3-CDCA7	101106411-101111162	intergenic_region	101106411-101111162	intergenic_region	MODIFIER		n.135409660C>T							5.1675	6.6044	+
Q_02_01	2	NC_019459.2:135483935_G/T	135483935		minus	T	CDCA7	101111162	transcript	XM_004004579.3	missense_variant	MODERATE	2/9	c.51C>A	p.Phe17Leu	183/2538	51/1122	17/373			1.7493	6.6044	-	French et al.2009 , Guo et al.2016		83879
Q_02_01	2	NC_019459.2:135483935_G/T	135483935		minus	T	CDCA7	101111162	transcript	XM_004004580.3	missense_variant	MODERATE	2/10	c.51C>A	p.Phe17Leu	184/2776	51/1359	17/452			1.7493	6.6044	-	French et al.2009 , Guo et al.2016		83879
Q_02_01	2	NC_019459.2:135538780_G/A	135538780	rs426514262		A	CDCA7-LOC101111776	101111162-101111776	intergenic_region	101111162-101111776	intergenic_region	MODIFIER		n.135538780G>A							6.1534	6.6044	+
Q_02_01	2	NC_019459.2:135538780_G/A	135538780	rs426514262	minus	A	LOC101111776	101111776	transcript	XM_004004583.3	downstream_gene_variant	MODIFIER		c.*4260C>T					3779		6.1534	6.6044	+	Zhang et al. 2019		51776
Q_02_01	2	NC_019459.2:135538780_G/A	135538780	rs426514262	minus	A	LOC101111776	101111776	transcript	XM_015093353.1	downstream_gene_variant	MODIFIER		c.*4260C>T					4260		6.1534	6.6044	+			51776
Q_02_01	2	NC_019459.2:135538780_G/A	135538780	rs426514262	minus	A	LOC101111776	101111776	transcript	XM_015093354.1	downstream_gene_variant	MODIFIER		c.*4260C>T					4260		6.1534	6.6044	+	Zhang et al. 2019		51776
Q_02_01	2	NC_019459.2:135538780_G/A	135538780	rs426514262	minus	A	LOC101111776	101111776	transcript	XM_015093355.1	downstream_gene_variant	MODIFIER		c.*4260C>T					3779		6.1534	6.6044	+	Zhang et al. 2019		51776
Q_02_01	2	NC_019459.2:135540589_T/C	135540589	rs413445171		C	CDCA7-LOC101111776	101111162-101111776	intergenic_region	101111162-101111776	intergenic_region	MODIFIER		n.135540589T>C							5.7976	6.6044	+	Zhang et al. 2019
Q_02_01	2	NC_019459.2:135540589_T/C	135540589	rs413445171	minus	C	LOC101111776	101111776	transcript	XM_004004583.3	downstream_gene_variant	MODIFIER		c.*2451A>G					1970		5.7976	6.6044	+	Zhang et al. 2019		51776
Q_02_01	2	NC_019459.2:135540589_T/C	135540589	rs413445171	minus	C	LOC101111776	101111776	transcript	XM_015093353.1	downstream_gene_variant	MODIFIER		c.*2451A>G					2451		5.7976	6.6044	+	Zhang et al. 2019		51776
Q_02_01	2	NC_019459.2:135540589_T/C	135540589	rs413445171	minus	C	LOC101111776	101111776	transcript	XM_015093354.1	downstream_gene_variant	MODIFIER		c.*2451A>G					2451		5.7976	6.6044	+	Zhang et al. 2019		51776
Q_02_01	2	NC_019459.2:135540589_T/C	135540589	rs413445171	minus	C	LOC101111776	101111776	transcript	XM_015093355.1	downstream_gene_variant	MODIFIER		c.*2451A>G					1970		5.7976	6.6044	+	Zhang et al. 2019		51776
Q_02_01	2	NC_019459.2:135543110_A/T	135543110	rs161730642	minus	T	LOC101111776	101111776	transcript	XM_004004583.3	missense_variant	MODERATE	20/20	c.2333T>A	p.Leu778His	2873/3424	2333/2403	778/800			3.352	6.6044	-	Zhang et al. 2019		51776
Q_02_01	2	NC_019459.2:135543110_A/T	135543110	rs161730642	minus	T	LOC101111776	101111776	transcript	XM_015093353.1	missense_variant	MODERATE	20/20	c.2333T>A	p.Leu778His	2426/2496	2333/2403	778/800			3.352	6.6044	-	Zhang et al. 2019		51776
Q_02_01	2	NC_019459.2:135543110_A/T	135543110	rs161730642	minus	T	LOC101111776	101111776	transcript	XM_015093354.1	missense_variant	MODERATE	20/20	c.2333T>A	p.Leu778His	6854/6924	2333/2403	778/800			3.352	6.6044	-	Zhang et al. 2019		51776
Q_02_01	2	NC_019459.2:135543110_A/T	135543110	rs161730642	minus	T	LOC101111776	101111776	transcript	XM_015093355.1	missense_variant	MODERATE	19/19	c.2240T>A	p.Leu747His	2778/3329	2240/2310	747/769			3.352	6.6044	-	Zhang et al. 2019		51776
Q_02_01	2	NC_019459.2:135543395_T/C	135543395	rs398692177	minus	C	LOC101111776	101111776	transcript	XM_004004583.3	missense_variant	MODERATE	20/20	c.2048A>G	p.Gln683Arg	2588/3424	2048/2403	683/800			0.182	6.6044	-	Zhang et al. 2019		51776
Q_02_01	2	NC_019459.2:135543395_T/C	135543395	rs398692177	minus	C	LOC101111776	101111776	transcript	XM_015093353.1	missense_variant	MODERATE	20/20	c.2048A>G	p.Gln683Arg	2141/2496	2048/2403	683/800			0.182	6.6044	-	Zhang et al. 2019		51776
Q_02_01	2	NC_019459.2:135543395_T/C	135543395	rs398692177	minus	C	LOC101111776	101111776	transcript	XM_015093354.1	missense_variant	MODERATE	20/20	c.2048A>G	p.Gln683Arg	6569/6924	2048/2403	683/800			0.182	6.6044	-	Zhang et al. 2019		51776
Q_02_01	2	NC_019459.2:135543395_T/C	135543395	rs398692177	minus	C	LOC101111776	101111776	transcript	XM_015093355.1	missense_variant	MODERATE	19/19	c.1955A>G	p.Gln652Arg	2493/3329	1955/2310	652/769			0.182	6.6044	-	Zhang et al. 2019		51776
Q_02_01	2	NC_019459.2:135558570_C/T	135558570	rs430134029	minus	T	LOC101111776	101111776	transcript	XM_004004583.3	intron_variant	MODIFIER	16/19	c.1360-5061G>A							5.2151	6.6044	+	Zhang et al. 2019		51776
Q_02_01	2	NC_019459.2:135558570_C/T	135558570	rs430134029	minus	T	LOC101111776	101111776	transcript	XM_015093353.1	intron_variant	MODIFIER	16/19	c.1360-5061G>A							5.2151	6.6044	+	Zhang et al. 2019		51776
Q_02_01	2	NC_019459.2:135558570_C/T	135558570	rs430134029	minus	T	LOC101111776	101111776	transcript	XM_015093354.1	intron_variant	MODIFIER	16/19	c.1360-5061G>A							5.2151	6.6044	+	Zhang et al. 2019		51776
Q_02_01	2	NC_019459.2:135558570_C/T	135558570	rs430134029	minus	T	LOC101111776	101111776	transcript	XM_015093355.1	intron_variant	MODIFIER	15/18	c.1267-5061G>A							5.2151	6.6044	+	Zhang et al. 2019		51776
Q_02_01	2	NC_019459.2:135651307_C/T	135651307	rs423313441	minus	T	LOC101111776	101111776	transcript	XM_004004583.3	intron_variant	MODIFIER	2/19	c.160-16101G>A							4.9737	6.6044	+	Zhang et al. 2019		51776
Q_02_01	2	NC_019459.2:135651307_C/T	135651307	rs423313441	minus	T	LOC101111776	101111776	transcript	XM_012133548.2	intron_variant	MODIFIER	2/11	c.160-16101G>A							4.9737	6.6044	+	Zhang et al. 2019		51776
Q_02_01	2	NC_019459.2:135651307_C/T	135651307	rs423313441	minus	T	LOC101111776	101111776	transcript	XM_015093353.1	intron_variant	MODIFIER	2/19	c.160-16101G>A							4.9737	6.6044	+	Zhang et al. 2019		51776
Q_02_01	2	NC_019459.2:135651307_C/T	135651307	rs423313441	minus	T	LOC101111776	101111776	transcript	XM_015093354.1	intron_variant	MODIFIER	2/19	c.160-16101G>A							4.9737	6.6044	+	Zhang et al. 2019		51776
Q_02_01	2	NC_019459.2:135651307_C/T	135651307	rs423313441	minus	T	LOC101111776	101111776	transcript	XM_015093355.1	intron_variant	MODIFIER	2/18	c.160-16101G>A							4.9737	6.6044	+	Zhang et al. 2019		51776
Q_02_01	2	NC_019459.2:135651960_G/A	135651960	rs408857170	minus	A	LOC101111776	101111776	transcript	XM_004004583.3	intron_variant	MODIFIER	2/19	c.160-16754C>T							4.9784	6.6044	+	Zhang et al. 2019		51776
Q_02_01	2	NC_019459.2:135651960_G/A	135651960	rs408857170	minus	A	LOC101111776	101111776	transcript	XM_012133548.2	intron_variant	MODIFIER	2/11	c.160-16754C>T							4.9784	6.6044	+	Zhang et al. 2019		51776
Q_02_01	2	NC_019459.2:135651960_G/A	135651960	rs408857170	minus	A	LOC101111776	101111776	transcript	XM_015093353.1	intron_variant	MODIFIER	2/19	c.160-16754C>T							4.9784	6.6044	+	Zhang et al. 2019		51776
Q_02_01	2	NC_019459.2:135651960_G/A	135651960	rs408857170	minus	A	LOC101111776	101111776	transcript	XM_015093354.1	intron_variant	MODIFIER	2/19	c.160-16754C>T							4.9784	6.6044	+	Zhang et al. 2019		51776
Q_02_01	2	NC_019459.2:135651960_G/A	135651960	rs408857170	minus	A	LOC101111776	101111776	transcript	XM_015093355.1	intron_variant	MODIFIER	2/18	c.160-16754C>T							4.9784	6.6044	+	Zhang et al. 2019		51776
Q_02_01	2	NC_019459.2:135652592_C/T	135652592	rs402971079	minus	T	LOC101111776	101111776	transcript	XM_004004583.3	intron_variant	MODIFIER	2/19	c.160-17386G>A							4.9814	6.6044	+	Zhang et al. 2019		51776
Q_02_01	2	NC_019459.2:135652592_C/T	135652592	rs402971079	minus	T	LOC101111776	101111776	transcript	XM_012133548.2	intron_variant	MODIFIER	2/11	c.160-17386G>A							4.9814	6.6044	+	Zhang et al. 2019		51776
Q_02_01	2	NC_019459.2:135652592_C/T	135652592	rs402971079	minus	T	LOC101111776	101111776	transcript	XM_015093353.1	intron_variant	MODIFIER	2/19	c.160-17386G>A							4.9814	6.6044	+	Zhang et al. 2019		51776
Q_02_01	2	NC_019459.2:135652592_C/T	135652592	rs402971079	minus	T	LOC101111776	101111776	transcript	XM_015093354.1	intron_variant	MODIFIER	2/19	c.160-17386G>A							4.9814	6.6044	+	Zhang et al. 2019		51776
Q_02_01	2	NC_019459.2:135652592_C/T	135652592	rs402971079	minus	T	LOC101111776	101111776	transcript	XM_015093355.1	intron_variant	MODIFIER	2/18	c.160-17386G>A							4.9814	6.6044	+	Zhang et al. 2019		51776
Q_02_01	2	NC_019459.2:135694823_T/C	135694823	rs412252971	minus	C	LOC101111776	101111776	transcript	XM_004004583.3	intron_variant	MODIFIER	2/19	c.159+3281A>G							4.7337	6.6044	+	Zhang et al. 2019		51776
Q_02_01	2	NC_019459.2:135694823_T/C	135694823	rs412252971	minus	C	LOC101111776	101111776	transcript	XM_012133548.2	intron_variant	MODIFIER	2/11	c.159+3281A>G							4.7337	6.6044	+	Zhang et al. 2019		51776
Q_02_01	2	NC_019459.2:135694823_T/C	135694823	rs412252971	minus	C	LOC101111776	101111776	transcript	XM_015093353.1	intron_variant	MODIFIER	2/19	c.159+3281A>G							4.7337	6.6044	+	Zhang et al. 2019		51776
Q_02_01	2	NC_019459.2:135694823_T/C	135694823	rs412252971	minus	C	LOC101111776	101111776	transcript	XM_015093354.1	intron_variant	MODIFIER	2/19	c.159+3281A>G							4.7337	6.6044	+	Zhang et al. 2019		51776
Q_02_01	2	NC_019459.2:135694823_T/C	135694823	rs412252971	minus	C	LOC101111776	101111776	transcript	XM_015093355.1	intron_variant	MODIFIER	2/18	c.159+3281A>G							4.7337	6.6044	+	Zhang et al. 2019		51776
Q_02_01	2	NC_019459.2:135791839_T/C	135791839		minus	C	RAPGEF4	101112196	transcript	XM_004004584.3	missense_variant	MODERATE	17/30	c.1328A>G	p.Asp443Gly	1718/4223	1328/2577	443/858			0.5228	6.6044	-			11069
Q_02_01	2	NC_019459.2:135791839_T/C	135791839		minus	C	RAPGEF4	101112196	transcript	XM_004004585.3	missense_variant	MODERATE	15/28	c.1328A>G	p.Asp443Gly	17992/20497	1328/2577	443/858			0.5228	6.6044	-			11069
Q_02_01	2	NC_019459.2:135791839_T/C	135791839		minus	C	RAPGEF4	101112196	transcript	XM_004004586.3	missense_variant	MODERATE	14/27	c.1274A>G	p.Asp425Gly	17939/20444	1274/2523	425/840			0.5228	6.6044	-			11069
Q_02_01	2	NC_019459.2:135791839_T/C	135791839		minus	C	RAPGEF4	101112196	transcript	XM_004004587.3	missense_variant	MODERATE	16/29	c.1274A>G	p.Asp425Gly	1664/4169	1274/2523	425/840			0.5228	6.6044	-			11069
Q_02_01	2	NC_019459.2:135791839_T/C	135791839		minus	C	RAPGEF4	101112196	transcript	XM_012133634.2	missense_variant	MODERATE	15/28	c.1361A>G	p.Asp454Gly	9976/12481	1361/2610	454/869			0.5228	6.6044	-			11069
Q_02_01	2	NC_019459.2:135791839_T/C	135791839		minus	C	RAPGEF4	101112196	transcript	XM_012133641.1	missense_variant	MODERATE	15/28	c.1355A>G	p.Asp452Gly	2918/5423	1355/2604	452/867			0.5228	6.6044	-			11069
Q_02_01	2	NC_019459.2:135791839_T/C	135791839		minus	C	RAPGEF4	101112196	transcript	XM_012133647.2	missense_variant	MODERATE	15/28	c.1328A>G	p.Asp443Gly	18234/20739	1328/2577	443/858			0.5228	6.6044	-			11069
Q_02_01	2	NC_019459.2:135791839_T/C	135791839		minus	C	RAPGEF4	101112196	transcript	XM_012133664.1	missense_variant	MODERATE	15/28	c.1328A>G	p.Asp443Gly	4988/7493	1328/2577	443/858			0.5228	6.6044	-			11069
Q_02_01	2	NC_019459.2:135791839_T/C	135791839		minus	C	RAPGEF4	101112196	transcript	XM_012133674.1	missense_variant	MODERATE	15/28	c.1328A>G	p.Asp443Gly	2669/5174	1328/2577	443/858			0.5228	6.6044	-			11069
Q_02_01	2	NC_019459.2:135791839_T/C	135791839		minus	C	RAPGEF4	101112196	transcript	XM_012133682.1	missense_variant	MODERATE	13/26	c.1295A>G	p.Asp432Gly	3853/6358	1295/2544	432/847			0.5228	6.6044	-			11069
Q_02_01	2	NC_019459.2:135791839_T/C	135791839		minus	C	RAPGEF4	101112196	transcript	XM_012133702.2	missense_variant	MODERATE	13/26	c.1265A>G	p.Asp422Gly	3391/5896	1265/2514	422/837			0.5228	6.6044	-			11069
Q_02_01	2	NC_019459.2:135791839_T/C	135791839		minus	C	RAPGEF4	101112196	transcript	XM_015093356.1	missense_variant	MODERATE	16/29	c.1328A>G	p.Asp443Gly	2822/5327	1328/2577	443/858			0.5228	6.6044	-			11069
Q_02_01	2	NC_019459.2:135791839_T/C	135791839		minus	C	RAPGEF4	101112196	transcript	XM_015093357.1	missense_variant	MODERATE	15/28	c.1274A>G	p.Asp425Gly	2768/5273	1274/2523	425/840			0.5228	6.6044	-			11069
Q_02_01	2	NC_019459.2:135805632_C/T	135805632		minus	T	RAPGEF4	101112196	transcript	XM_004004584.3	missense_variant	MODERATE	16/30	c.1149G>A	p.Met383Ile	1539/4223	1149/2577	383/858			0.12	6.6044	-			11069
Q_02_01	2	NC_019459.2:135805632_C/T	135805632		minus	T	RAPGEF4	101112196	transcript	XM_004004585.3	missense_variant	MODERATE	14/28	c.1149G>A	p.Met383Ile	17813/20497	1149/2577	383/858			0.12	6.6044	-			11069
Q_02_01	2	NC_019459.2:135805632_C/T	135805632		minus	T	RAPGEF4	101112196	transcript	XM_004004586.3	missense_variant	MODERATE	13/27	c.1095G>A	p.Met365Ile	17760/20444	1095/2523	365/840			0.12	6.6044	-			11069
Q_02_01	2	NC_019459.2:135805632_C/T	135805632		minus	T	RAPGEF4	101112196	transcript	XM_004004587.3	missense_variant	MODERATE	15/29	c.1095G>A	p.Met365Ile	1485/4169	1095/2523	365/840			0.12	6.6044	-			11069
Q_02_01	2	NC_019459.2:135805632_C/T	135805632		minus	T	RAPGEF4	101112196	transcript	XM_012133634.2	missense_variant	MODERATE	14/28	c.1182G>A	p.Met394Ile	9797/12481	1182/2610	394/869			0.12	6.6044	-			11069
Q_02_01	2	NC_019459.2:135805632_C/T	135805632		minus	T	RAPGEF4	101112196	transcript	XM_012133641.1	missense_variant	MODERATE	14/28	c.1176G>A	p.Met392Ile	2739/5423	1176/2604	392/867			0.12	6.6044	-			11069
Q_02_01	2	NC_019459.2:135805632_C/T	135805632		minus	T	RAPGEF4	101112196	transcript	XM_012133647.2	missense_variant	MODERATE	14/28	c.1149G>A	p.Met383Ile	18055/20739	1149/2577	383/858			0.12	6.6044	-			11069
Q_02_01	2	NC_019459.2:135805632_C/T	135805632		minus	T	RAPGEF4	101112196	transcript	XM_012133664.1	missense_variant	MODERATE	14/28	c.1149G>A	p.Met383Ile	4809/7493	1149/2577	383/858			0.12	6.6044	-			11069
Q_02_01	2	NC_019459.2:135805632_C/T	135805632		minus	T	RAPGEF4	101112196	transcript	XM_012133674.1	missense_variant	MODERATE	14/28	c.1149G>A	p.Met383Ile	2490/5174	1149/2577	383/858			0.12	6.6044	-			11069
Q_02_01	2	NC_019459.2:135805632_C/T	135805632		minus	T	RAPGEF4	101112196	transcript	XM_012133682.1	missense_variant	MODERATE	12/26	c.1116G>A	p.Met372Ile	3674/6358	1116/2544	372/847			0.12	6.6044	-			11069
Q_02_01	2	NC_019459.2:135805632_C/T	135805632		minus	T	RAPGEF4	101112196	transcript	XM_012133702.2	missense_variant	MODERATE	12/26	c.1086G>A	p.Met362Ile	3212/5896	1086/2514	362/837			0.12	6.6044	-			11069
Q_02_01	2	NC_019459.2:135805632_C/T	135805632		minus	T	RAPGEF4	101112196	transcript	XM_015093356.1	missense_variant	MODERATE	15/29	c.1149G>A	p.Met383Ile	2643/5327	1149/2577	383/858			0.12	6.6044	-			11069
Q_02_01	2	NC_019459.2:135805632_C/T	135805632		minus	T	RAPGEF4	101112196	transcript	XM_015093357.1	missense_variant	MODERATE	14/28	c.1095G>A	p.Met365Ile	2589/5273	1095/2523	365/840			0.12	6.6044	-			11069
Q_02_01	2	NC_019459.2:135924117_T/C	135924117	rs428456202	minus	C	RAPGEF4	101112196	transcript	XM_004004584.3	intron_variant	MODIFIER	3/29	c.-15-27302A>G							4.7261	6.6044	+			11069
Q_02_01	2	NC_019459.2:135924117_T/C	135924117	rs428456202	minus	C	RAPGEF4	101112196	transcript	XM_004004585.3	intron_variant	MODIFIER	1/27	c.-16+26385A>G							4.7261	6.6044	+			11069
Q_02_01	2	NC_019459.2:135924117_T/C	135924117	rs428456202	minus	C	RAPGEF4	101112196	transcript	XM_004004586.3	intron_variant	MODIFIER	1/26	c.-16+26385A>G							4.7261	6.6044	+			11069
Q_02_01	2	NC_019459.2:135924117_T/C	135924117	rs428456202	minus	C	RAPGEF4	101112196	transcript	XM_004004587.3	intron_variant	MODIFIER	3/28	c.-15-27302A>G							4.7261	6.6044	+			11069
Q_02_01	2	NC_019459.2:135924117_T/C	135924117	rs428456202	minus	C	RAPGEF4	101112196	transcript	XM_012133634.2	intron_variant	MODIFIER	1/27	c.19-27302A>G							4.7261	6.6044	+			11069
Q_02_01	2	NC_019459.2:135924117_T/C	135924117	rs428456202	minus	C	RAPGEF4	101112196	transcript	XM_012133641.1	intron_variant	MODIFIER	1/27	c.13-27302A>G							4.7261	6.6044	+			11069
Q_02_01	2	NC_019459.2:135924117_T/C	135924117	rs428456202	minus	C	RAPGEF4	101112196	transcript	XM_012133647.2	intron_variant	MODIFIER	1/27	c.-16+26143A>G							4.7261	6.6044	+			11069
Q_02_01	2	NC_019459.2:135924117_T/C	135924117	rs428456202	minus	C	RAPGEF4	101112196	transcript	XM_012133664.1	intron_variant	MODIFIER	1/27	c.-16+6566A>G							4.7261	6.6044	+			11069
Q_02_01	2	NC_019459.2:135924117_T/C	135924117	rs428456202	minus	C	RAPGEF4	101112196	transcript	XM_012133674.1	intron_variant	MODIFIER	1/27	c.-15-27302A>G							4.7261	6.6044	+			11069
Q_02_01	2	NC_019459.2:135924117_T/C	135924117	rs428456202	minus	C	RAPGEF4	101112196	transcript	XM_015093356.1	intron_variant	MODIFIER	2/28	c.-15-27302A>G							4.7261	6.6044	+			11069
Q_02_01	2	NC_019459.2:135924117_T/C	135924117	rs428456202	minus	C	RAPGEF4	101112196	transcript	XM_015093357.1	intron_variant	MODIFIER	2/27	c.-15-27302A>G							4.7261	6.6044	+			11069
Q_02_01	2	NC_019459.2:136260889_G/T	136260889		minus	T	ITGA6	101113656	transcript	XM_015093358.1	stop_gained	HIGH	12/24	c.1454C>A	p.Ser485*	2856/6340	1454/2934	485/977			0.3559	6.6044	-			3655
Q_02_01	2	NC_019459.2:136260889_G/T	136260889		minus	T	ITGA6	101113656	transcript	XM_015093359.1	stop_gained	HIGH	12/25	c.1454C>A	p.Ser485*	2856/4697	1454/2880	485/959			0.3559	6.6044	-			3655
Q_02_01	2	NC_019459.2:136510485_A/G	136510485	rs425284472		G	ITGA6-DLX2	101113656-101106667	intergenic_region	101113656-101106667	intergenic_region	MODIFIER		n.136510485A>G							5.4778	6.6044	+
Q_02_01	2	NC_019459.2:136511850_T/C	136511850	rs402678152		C	ITGA6-DLX2	101113656-101106667	intergenic_region	101113656-101106667	intergenic_region	MODIFIER		n.136511850T>C							5.7417	6.6044	+
Q_02_01	2	NC_019459.2:136512031_A/C	136512031	rs595800120		C	ITGA6-DLX2	101113656-101106667	intergenic_region	101113656-101106667	intergenic_region	MODIFIER		n.136512031A>C							6.4682	6.6044	+
Q_02_01	2	NC_019459.2:136514737_C/T	136514737	rs411773409		T	ITGA6-DLX2	101113656-101106667	intergenic_region	101113656-101106667	intergenic_region	MODIFIER		n.136514737C>T							5.5469	6.6044	+
Q_02_01	2	NC_019459.2:136515470_C/T	136515470	rs420357879		T	ITGA6-DLX2	101113656-101106667	intergenic_region	101113656-101106667	intergenic_region	MODIFIER		n.136515470C>T							4.7979	6.6044	+
Q_02_01	2	NC_019459.2:136534654_A/G	136534654	rs409924108		G	ITGA6-DLX2	101113656-101106667	intergenic_region	101113656-101106667	intergenic_region	MODIFIER		n.136534654A>G							5.1244	6.6044	+
Q_02_01	2	NC_019459.2:136593911_C/G	136593911		plus	G	DLX2	101106667	transcript	XM_015092926.1	missense_variant	MODERATE	1/4	c.103C>G	p.Pro35Ala	299/1206	103/969	35/322			0.2235	6.6044	-			1746
Q_02_01	2	NC_019459.2:136593912_C/G	136593912		plus	G	DLX2	101106667	transcript	XM_015092926.1	missense_variant	MODERATE	1/4	c.104C>G	p.Pro35Arg	300/1206	104/969	35/322			0.2285	6.6044	-			1746
Q_02_01	2	NC_019459.2:136608293_C/T	136608293		minus	T	DLX1	101113912	transcript	XM_004004591.3	missense_variant	MODERATE	3/3	c.595G>A	p.Gly199Arg	1127/1316	595/774	199/257			0.1255	6.6044	-			1745
Q_02_01	2	NC_019459.2:136608298_C/T	136608298		minus	T	DLX1	101113912	transcript	XM_004004591.3	missense_variant	MODERATE	3/3	c.590G>A	p.Gly197Glu	1122/1316	590/774	197/257			0.1255	6.6044	-			1745
Q_02_01	2	NC_019459.2:136608301_C/A	136608301	rs1087617600	minus	A	DLX1	101113912	transcript	XM_004004591.3	missense_variant	MODERATE	3/3	c.587G>T	p.Arg196Leu	1119/1316	587/774	196/257			0.1255	6.6044	-			1745
Q_02_01	2	NC_019459.2:136625293_T/C	136625293		minus	C	METAP1D	101114168	transcript	XM_015093360.1	missense_variant	MODERATE	8/12	c.1019A>G	p.Glu340Gly	1034/1857	1019/1404	340/467			0.0974	6.6044	-			254042
Q_02_01	2	NC_019459.2:136689488_T/C	136689488	rs599519983	minus	C	METAP1D	101114168	transcript	XM_015093360.1	missense_variant	MODERATE	3/12	c.389A>G	p.Asp130Gly	404/1857	389/1404	130/467			0.5725	6.6044	-			254042
Q_02_01	2	NC_019459.2:136689534_C/A	136689534		minus	A	METAP1D	101114168	transcript	XM_015093360.1	missense_variant	MODERATE	2/12	c.344G>T	p.Arg115Leu	359/1857	344/1404	115/467			0.2507	6.6044	-			254042
Q_02_01	2	NC_019459.2:136689579_C/G	136689579		minus	G	METAP1D	101114168	transcript	XM_015093360.1	missense_variant	MODERATE	2/12	c.299G>C	p.Gly100Ala	314/1857	299/1404	100/467			1.8219	6.6044	-			254042
Q_02_01	2	NC_019459.2:136689633_G/C	136689633		minus	C	METAP1D	101114168	transcript	XM_015093360.1	missense_variant	MODERATE	2/12	c.245C>G	p.Pro82Arg	260/1857	245/1404	82/467			1.7245	6.6044	-			254042
Q_02_01	2	NC_019459.2:136689655_C/T	136689655	rs598565125	minus	T	METAP1D	101114168	transcript	XM_015093360.1	missense_variant	MODERATE	2/12	c.223G>A	p.Ala75Thr	238/1857	223/1404	75/467			0.5895	6.6044	-			254042
Q_02_01	2	NC_019459.2:136722139_G/A	136722139	rs602139985	minus	A	HAT1	101114588	transcript	XM_004004594.2	missense_variant	MODERATE	8/11	c.848C>T	p.Ala283Val	863/1639	848/1347	283/448			1.7867	6.6044	-			8520
Q_02_01	2	NC_019459.2:136723122_G/T	136723122	rs599220702	minus	T	HAT1	101114588	transcript	XM_004004594.2	missense_variant	MODERATE	6/11	c.685C>A	p.His229Asn	700/1639	685/1347	229/448			0.1665	6.6044	-			8520
Q_02_01	2	NC_019459.2:136733621_T/C	136733621	rs420919825	minus	C	HAT1	101114588	transcript	XM_004004594.2	intron_variant	MODIFIER	3/10	c.276-1278A>G							4.754	6.6044	+			8520
Q_02_01	2	NC_019459.2:136757735_C/T	136757735	rs400782045		T	HAT1-SLC25A12	101114588-101115186	intergenic_region	101114588-101115186	intergenic_region	MODIFIER		n.136757735C>T							4.6702	6.6044	+
Q_02_01	2	NC_019459.2:136760354_A/G	136760354	rs398858566		G	HAT1-SLC25A12	101114588-101115186	intergenic_region	101114588-101115186	intergenic_region	MODIFIER		n.136760354A>G							4.708	6.6044	+
Q_02_01	2	NC_019459.2:136766071_G/A	136766071	rs404072848		A	HAT1-SLC25A12	101114588-101115186	intergenic_region	101114588-101115186	intergenic_region	MODIFIER		n.136766071G>A							5.6461	6.6044	+
Q_02_01	2	NC_019459.2:136817365_G/A	136817365	rs159529474	plus	A	SLC25A12	101115186	transcript	XM_012133814.2	missense_variant	MODERATE	2/16	c.73G>A	p.Val25Ile	4649/7419	73/1941	25/646			0.0239	6.6044	-			8604
Q_02_01	2	NC_019459.2:136834270_C/T	136834270		plus	T	SLC25A12	101115186	transcript	XM_004004597.3	missense_variant	MODERATE	6/18	c.581C>T	p.Pro194Leu	679/3028	581/2028	194/675			0.355	6.6044	-			8604
Q_02_01	2	NC_019459.2:136834270_C/T	136834270		plus	T	SLC25A12	101115186	transcript	XM_012133795.2	missense_variant	MODERATE	6/18	c.635C>T	p.Pro212Leu	752/3101	635/2082	212/693			0.355	6.6044	-			8604
Q_02_01	2	NC_019459.2:136834270_C/T	136834270		plus	T	SLC25A12	101115186	transcript	XM_012133814.2	missense_variant	MODERATE	4/16	c.494C>T	p.Pro165Leu	5070/7419	494/1941	165/646			0.355	6.6044	-			8604
Q_02_01	2	NC_019459.2:136834270_C/T	136834270		plus	T	SLC25A12	101115186	transcript	XM_012133822.2	missense_variant	MODERATE	4/16	c.314C>T	p.Pro105Leu	482/2831	314/1761	105/586			0.355	6.6044	-			8604
Q_02_01	2	NC_019459.2:136877368_G/A	136877368	rs162297653	plus	A	SLC25A12	101115186	transcript	XM_004004597.3	missense_variant	MODERATE	18/18	c.2017G>A	p.Ala673Thr	2115/3028	2017/2028	673/675			0.0225	6.6044	-			8604
Q_02_01	2	NC_019459.2:136877368_G/A	136877368	rs162297653	plus	A	SLC25A12	101115186	transcript	XM_012133795.2	missense_variant	MODERATE	18/18	c.2071G>A	p.Ala691Thr	2188/3101	2071/2082	691/693			0.0225	6.6044	-			8604
Q_02_01	2	NC_019459.2:136877368_G/A	136877368	rs162297653	plus	A	SLC25A12	101115186	transcript	XM_012133814.2	missense_variant	MODERATE	16/16	c.1930G>A	p.Ala644Thr	6506/7419	1930/1941	644/646			0.0225	6.6044	-			8604
Q_02_01	2	NC_019459.2:136877368_G/A	136877368	rs162297653	plus	A	SLC25A12	101115186	transcript	XM_012133822.2	missense_variant	MODERATE	16/16	c.1750G>A	p.Ala584Thr	1918/2831	1750/1761	584/586			0.0225	6.6044	-			8604
Q_02_01	2	NC_019459.2:136925021_T/A	136925021	rs159529924	minus	A	DYNC1I2	101115433	transcript	XM_004004598.2	missense_variant	MODERATE	6/16	c.444A>T	p.Glu148Asp	592/2507	444/1839	148/612			0.1098	6.6044	-			1781
Q_02_01	2	NC_019459.2:136925021_T/A	136925021	rs159529924	minus	A	DYNC1I2	101115433	transcript	XM_004004599.3	missense_variant	MODERATE	6/16	c.444A>T	p.Glu148Asp	609/2524	444/1839	148/612			0.1098	6.6044	-			1781
Q_02_01	2	NC_019459.2:136925021_T/A	136925021	rs159529924	minus	A	DYNC1I2	101115433	transcript	XM_012133845.1	missense_variant	MODERATE	7/17	c.504A>T	p.Glu168Asp	652/2567	504/1899	168/632			0.1098	6.6044	-			1781
Q_02_01	2	NC_019459.2:136925021_T/A	136925021	rs159529924	minus	A	DYNC1I2	101115433	transcript	XM_012133854.2	missense_variant	MODERATE	7/17	c.504A>T	p.Glu168Asp	669/2584	504/1899	168/632			0.1098	6.6044	-			1781
Q_02_01	2	NC_019459.2:136925021_T/A	136925021	rs159529924	minus	A	DYNC1I2	101115433	transcript	XM_012133864.2	missense_variant	MODERATE	7/17	c.504A>T	p.Glu168Asp	652/2180	504/1896	168/631			0.1098	6.6044	-			1781
Q_02_01	2	NC_019459.2:136925021_T/A	136925021	rs159529924	minus	A	DYNC1I2	101115433	transcript	XM_012133890.2	missense_variant	MODERATE	6/16	c.444A>T	p.Glu148Asp	592/2120	444/1836	148/611			0.1098	6.6044	-			1781
Q_02_02	2	NC_019459.2:212004051_T/C	212004051	rs399410836		C	LOC101108114-ERBB4	101108114-101103044	intergenic_region	101108114-101103044	intergenic_region	MODIFIER		n.212004051T>C							3.7098	5.5896	+
Q_02_02	2	NC_019459.2:212009637_T/C	212009637	rs404714417		C	LOC101108114-ERBB4	101108114-101103044	intergenic_region	101108114-101103044	intergenic_region	MODIFIER		n.212009637T>C							3.774	5.5896	+
Q_02_02	2	NC_019459.2:212009837_G/T	212009837	rs428070004		T	LOC101108114-ERBB4	101108114-101103044	intergenic_region	101108114-101103044	intergenic_region	MODIFIER		n.212009837G>T							3.7089	5.5896	+
Q_02_02	2	NC_019459.2:212010575_T/C	212010575	rs428785382		C	LOC101108114-ERBB4	101108114-101103044	intergenic_region	101108114-101103044	intergenic_region	MODIFIER		n.212010575T>C							3.7033	5.5896	+
Q_02_02	2	NC_019459.2:212011272_C/T	212011272	rs410994198		T	LOC101108114-ERBB4	101108114-101103044	intergenic_region	101108114-101103044	intergenic_region	MODIFIER		n.212011272C>T							3.7251	5.5896	+
Q_02_02	2	NC_019459.2:212011531_A/G	212011531	rs403248988		G	LOC101108114-ERBB4	101108114-101103044	intergenic_region	101108114-101103044	intergenic_region	MODIFIER		n.212011531A>G							3.6101	5.5896	+
Q_02_02	2	NC_019459.2:212012026_G/A	212012026	rs421092680		A	LOC101108114-ERBB4	101108114-101103044	intergenic_region	101108114-101103044	intergenic_region	MODIFIER		n.212012026G>A							3.9183	5.5896	+
Q_02_02	2	NC_019459.2:212012366_G/A	212012366	rs424166890		A	LOC101108114-ERBB4	101108114-101103044	intergenic_region	101108114-101103044	intergenic_region	MODIFIER		n.212012366G>A							3.8268	5.5896	+
Q_02_02	2	NC_019459.2:212012434_T/C	212012434	rs413822094		C	LOC101108114-ERBB4	101108114-101103044	intergenic_region	101108114-101103044	intergenic_region	MODIFIER		n.212012434T>C							3.9842	5.5896	+
Q_02_02	2	NC_019459.2:212012463_G/A	212012463	rs403400994		A	LOC101108114-ERBB4	101108114-101103044	intergenic_region	101108114-101103044	intergenic_region	MODIFIER		n.212012463G>A							3.7321	5.5896	+
Q_02_02	2	NC_019459.2:212012482_C/T	212012482	rs414751341		T	LOC101108114-ERBB4	101108114-101103044	intergenic_region	101108114-101103044	intergenic_region	MODIFIER		n.212012482C>T							3.7398	5.5896	+
Q_02_02	2	NC_019459.2:212012782_C/T	212012782	rs422419700		T	LOC101108114-ERBB4	101108114-101103044	intergenic_region	101108114-101103044	intergenic_region	MODIFIER		n.212012782C>T							4.3932	5.5896	+
Q_02_02	2	NC_019459.2:212012827_A/C	212012827	rs407886601		C	LOC101108114-ERBB4	101108114-101103044	intergenic_region	101108114-101103044	intergenic_region	MODIFIER		n.212012827A>C							4.2933	5.5896	+
Q_02_02	2	NC_019459.2:212014240_A/G	212014240	rs430398381		G	LOC101108114-ERBB4	101108114-101103044	intergenic_region	101108114-101103044	intergenic_region	MODIFIER		n.212014240A>G							3.6616	5.5896	+
Q_02_02	2	NC_019459.2:212014351_A/G	212014351	rs420888149		G	LOC101108114-ERBB4	101108114-101103044	intergenic_region	101108114-101103044	intergenic_region	MODIFIER		n.212014351A>G							3.7353	5.5896	+
Q_02_02	2	NC_019459.2:212015787_G/A	212015787	rs412504724		A	LOC101108114-ERBB4	101108114-101103044	intergenic_region	101108114-101103044	intergenic_region	MODIFIER		n.212015787G>A							4.0081	5.5896	+
Q_02_02	2	NC_019459.2:212015805_C/A	212015805	rs423818960		A	LOC101108114-ERBB4	101108114-101103044	intergenic_region	101108114-101103044	intergenic_region	MODIFIER		n.212015805C>A							4.0122	5.5896	+
Q_02_02	2	NC_019459.2:212015914_G/T	212015914	rs425544215		T	LOC101108114-ERBB4	101108114-101103044	intergenic_region	101108114-101103044	intergenic_region	MODIFIER		n.212015914G>T							4.2842	5.5896	+
Q_02_02	2	NC_019459.2:212016032_T/G	212016032	rs1085621663		G	LOC101108114-ERBB4	101108114-101103044	intergenic_region	101108114-101103044	intergenic_region	MODIFIER		n.212016032T>G							3.8082	5.5896	+
Q_02_02	2	NC_019459.2:212016236_T/G	212016236	rs426322069		G	LOC101108114-ERBB4	101108114-101103044	intergenic_region	101108114-101103044	intergenic_region	MODIFIER		n.212016236T>G							4.3813	5.5896	+
Q_02_02	2	NC_019459.2:212016516_A/G	212016516	rs429160454		G	LOC101108114-ERBB4	101108114-101103044	intergenic_region	101108114-101103044	intergenic_region	MODIFIER		n.212016516A>G							4.0582	5.5896	+
Q_02_02	2	NC_019459.2:212016748_G/A	212016748	rs408568593		A	LOC101108114-ERBB4	101108114-101103044	intergenic_region	101108114-101103044	intergenic_region	MODIFIER		n.212016748G>A							3.7097	5.5896	+
Q_02_02	2	NC_019459.2:212016925_T/A	212016925	rs411249193		A	LOC101108114-ERBB4	101108114-101103044	intergenic_region	101108114-101103044	intergenic_region	MODIFIER		n.212016925T>A							4.1414	5.5896	+
Q_02_02	2	NC_019459.2:212017141_A/T	212017141	rs429367474		T	LOC101108114-ERBB4	101108114-101103044	intergenic_region	101108114-101103044	intergenic_region	MODIFIER		n.212017141A>T							4.1446	5.5896	+
Q_02_02	2	NC_019459.2:212020247_G/T	212020247	rs408777732		T	LOC101108114-ERBB4	101108114-101103044	intergenic_region	101108114-101103044	intergenic_region	MODIFIER		n.212020247G>T							3.6037	5.5896	+
Q_02_02	2	NC_019459.2:212021147_A/C	212021147	rs399519874		C	LOC101108114-ERBB4	101108114-101103044	intergenic_region	101108114-101103044	intergenic_region	MODIFIER		n.212021147A>C							4.4253	5.5896	+
Q_02_02	2	NC_019459.2:212021350_A/G	212021350	rs421655763		G	LOC101108114-ERBB4	101108114-101103044	intergenic_region	101108114-101103044	intergenic_region	MODIFIER		n.212021350A>G							4.2771	5.5896	+
Q_02_02	2	NC_019459.2:212021877_G/A	212021877			A	LOC101108114-ERBB4	101108114-101103044	intergenic_region	101108114-101103044	intergenic_region	MODIFIER		n.212021877G>A							3.6098	5.5896	+
Q_02_02	2	NC_019459.2:212023535_A/C	212023535			C	LOC101108114-ERBB4	101108114-101103044	intergenic_region	101108114-101103044	intergenic_region	MODIFIER		n.212023535A>C							4.3131	5.5896	+
Q_02_02	2	NC_019459.2:212024919_A/G	212024919	rs430059896		G	LOC101108114-ERBB4	101108114-101103044	intergenic_region	101108114-101103044	intergenic_region	MODIFIER		n.212024919A>G							3.7406	5.5896	+
Q_02_02	2	NC_019459.2:212024937_G/A	212024937	rs419697101		A	LOC101108114-ERBB4	101108114-101103044	intergenic_region	101108114-101103044	intergenic_region	MODIFIER		n.212024937G>A							3.8794	5.5896	+
Q_02_02	2	NC_019459.2:212025129_A/C	212025129	rs400849253		C	LOC101108114-ERBB4	101108114-101103044	intergenic_region	101108114-101103044	intergenic_region	MODIFIER		n.212025129A>C							4.2432	5.5896	+
Q_02_02	2	NC_019459.2:212025139_G/C	212025139	rs412193415		C	LOC101108114-ERBB4	101108114-101103044	intergenic_region	101108114-101103044	intergenic_region	MODIFIER		n.212025139G>C							4.3398	5.5896	+
Q_02_02	2	NC_019459.2:212026601_G/A	212026601	rs401738205		A	LOC101108114-ERBB4	101108114-101103044	intergenic_region	101108114-101103044	intergenic_region	MODIFIER		n.212026601G>A							3.6833	5.5896	+
Q_02_02	2	NC_019459.2:212026636_T/C	212026636	rs413055142		C	LOC101108114-ERBB4	101108114-101103044	intergenic_region	101108114-101103044	intergenic_region	MODIFIER		n.212026636T>C							4.4311	5.5896	+
Q_02_02	2	NC_019459.2:212026660_T/A	212026660	rs424146136		A	LOC101108114-ERBB4	101108114-101103044	intergenic_region	101108114-101103044	intergenic_region	MODIFIER		n.212026660T>A							3.6321	5.5896	+
Q_02_02	2	NC_019459.2:212026698_A/T	212026698	rs410880960		T	LOC101108114-ERBB4	101108114-101103044	intergenic_region	101108114-101103044	intergenic_region	MODIFIER		n.212026698A>T							3.6187	5.5896	+
Q_02_02	2	NC_019459.2:212026805_G/A	212026805	rs404564000		A	LOC101108114-ERBB4	101108114-101103044	intergenic_region	101108114-101103044	intergenic_region	MODIFIER		n.212026805G>A							3.6519	5.5896	+
Q_02_02	2	NC_019459.2:212027623_A/G	212027623	rs418587553		G	LOC101108114-ERBB4	101108114-101103044	intergenic_region	101108114-101103044	intergenic_region	MODIFIER		n.212027623A>G							3.6122	5.5896	+
Q_02_02	2	NC_019459.2:212027826_A/T	212027826	rs409125670		T	LOC101108114-ERBB4	101108114-101103044	intergenic_region	101108114-101103044	intergenic_region	MODIFIER		n.212027826A>T							3.648	5.5896	+
Q_02_02	2	NC_019459.2:212027867_G/T	212027867	rs420229158		T	LOC101108114-ERBB4	101108114-101103044	intergenic_region	101108114-101103044	intergenic_region	MODIFIER		n.212027867G>T							3.8507	5.5896	+
Q_02_02	2	NC_019459.2:212027879_C/A	212027879	rs398713457		A	LOC101108114-ERBB4	101108114-101103044	intergenic_region	101108114-101103044	intergenic_region	MODIFIER		n.212027879C>A							3.6493	5.5896	+
Q_02_02	2	NC_019459.2:212027914_T/C	212027914	rs593564231		C	LOC101108114-ERBB4	101108114-101103044	intergenic_region	101108114-101103044	intergenic_region	MODIFIER		n.212027914T>C							3.6323	5.5896	+
Q_02_02	2	NC_019459.2:212027915_G/A	212027915	rs599234477		A	LOC101108114-ERBB4	101108114-101103044	intergenic_region	101108114-101103044	intergenic_region	MODIFIER		n.212027915G>A							3.619	5.5896	+
Q_02_02	2	NC_019459.2:212028015_C/T	212028015	rs400438110		T	LOC101108114-ERBB4	101108114-101103044	intergenic_region	101108114-101103044	intergenic_region	MODIFIER		n.212028015C>T							3.6134	5.5896	+
Q_02_02	2	NC_019459.2:212028062_T/C	212028062	rs422875132		C	LOC101108114-ERBB4	101108114-101103044	intergenic_region	101108114-101103044	intergenic_region	MODIFIER		n.212028062T>C							3.7898	5.5896	+
Q_02_02	2	NC_019459.2:212028153_T/A	212028153	rs405445645		A	LOC101108114-ERBB4	101108114-101103044	intergenic_region	101108114-101103044	intergenic_region	MODIFIER		n.212028153T>A							3.6134	5.5896	+
Q_02_02	2	NC_019459.2:212037259_A/G	212037259	rs415555883		G	LOC101108114-ERBB4	101108114-101103044	intergenic_region	101108114-101103044	intergenic_region	MODIFIER		n.212037259A>G							3.7318	5.5896	+
Q_02_02	2	NC_019459.2:212071758_T/C	212071758	rs411379174		C	LOC101108114-ERBB4	101108114-101103044	intergenic_region	101108114-101103044	intergenic_region	MODIFIER		n.212071758T>C							3.9669	5.5896	+
Q_02_02	2	NC_019459.2:212078419_C/T	212078419	rs407131394		T	LOC101108114-ERBB4	101108114-101103044	intergenic_region	101108114-101103044	intergenic_region	MODIFIER		n.212078419C>T							3.8281	5.5896	+
Q_02_02	2	NC_019459.2:212098325_T/G	212098325	rs429531139	minus	G	ERBB4	101103044	transcript	XM_004004895.3	missense_variant	MODERATE	28/28	c.3531A>C	p.Glu1177Asp	3986/10560	3531/3897	1177/1298			0.337	5.5896	-			2066
Q_02_02	2	NC_019459.2:212098325_T/G	212098325	rs429531139	minus	G	ERBB4	101103044	transcript	XM_004004896.3	missense_variant	MODERATE	27/27	c.3483A>C	p.Glu1161Asp	3938/10512	3483/3849	1161/1282			0.337	5.5896	-			2066
Q_02_02	2	NC_019459.2:212098325_T/G	212098325	rs429531139	minus	G	ERBB4	101103044	transcript	XM_004004897.3	missense_variant	MODERATE	27/27	c.3513A>C	p.Glu1171Asp	3967/10541	3513/3879	1171/1292			0.337	5.5896	-			2066
Q_02_02	2	NC_019459.2:212098325_T/G	212098325	rs429531139	minus	G	ERBB4	101103044	transcript	XM_004004898.3	missense_variant	MODERATE	28/28	c.3561A>C	p.Glu1187Asp	4016/10590	3561/3927	1187/1308			0.337	5.5896	-			2066
Q_02_02	2	NC_019459.2:212136685_C/T	212136685	rs593097231	minus	T	ERBB4	101103044	transcript	XM_004004895.3	missense_variant	MODERATE	25/28	c.2968G>A	p.Asp990Asn	3423/10560	2968/3897	990/1298			0.0503	5.5896	-			2066
Q_02_02	2	NC_019459.2:212136685_C/T	212136685	rs593097231	minus	T	ERBB4	101103044	transcript	XM_004004896.3	missense_variant	MODERATE	25/27	c.2968G>A	p.Asp990Asn	3423/10512	2968/3849	990/1282			0.0503	5.5896	-			2066
Q_02_02	2	NC_019459.2:212136685_C/T	212136685	rs593097231	minus	T	ERBB4	101103044	transcript	XM_004004897.3	missense_variant	MODERATE	25/27	c.2998G>A	p.Asp1000Asn	3452/10541	2998/3879	1000/1292			0.0503	5.5896	-			2066
Q_02_02	2	NC_019459.2:212136685_C/T	212136685	rs593097231	minus	T	ERBB4	101103044	transcript	XM_004004898.3	missense_variant	MODERATE	25/28	c.2998G>A	p.Asp1000Asn	3453/10590	2998/3927	1000/1308			0.0503	5.5896	-			2066
Q_02_02	2	NC_019459.2:212138116_C/T	212138116		minus	T	ERBB4	101103044	transcript	XM_004004895.3	missense_variant	MODERATE	24/28	c.2881G>A	p.Ala961Thr	3336/10560	2881/3897	961/1298			0.1684	5.5896	-			2066
Q_02_02	2	NC_019459.2:212138116_C/T	212138116		minus	T	ERBB4	101103044	transcript	XM_004004896.3	missense_variant	MODERATE	24/27	c.2881G>A	p.Ala961Thr	3336/10512	2881/3849	961/1282			0.1684	5.5896	-			2066
Q_02_02	2	NC_019459.2:212138116_C/T	212138116		minus	T	ERBB4	101103044	transcript	XM_004004897.3	missense_variant	MODERATE	24/27	c.2911G>A	p.Ala971Thr	3365/10541	2911/3879	971/1292			0.1684	5.5896	-			2066
Q_02_02	2	NC_019459.2:212138116_C/T	212138116		minus	T	ERBB4	101103044	transcript	XM_004004898.3	missense_variant	MODERATE	24/28	c.2911G>A	p.Ala971Thr	3366/10590	2911/3927	971/1308			0.1684	5.5896	-			2066
Q_02_02	2	NC_019459.2:212232219_A/C	212232219	rs418559778	minus	C	ERBB4	101103044	transcript	XM_004004895.3	intron_variant	MODIFIER	20/27	c.2457+51259T>G							3.75	5.5896	+			2066
Q_02_02	2	NC_019459.2:212232219_A/C	212232219	rs418559778	minus	C	ERBB4	101103044	transcript	XM_004004896.3	intron_variant	MODIFIER	20/26	c.2457+51259T>G							3.75	5.5896	+			2066
Q_02_02	2	NC_019459.2:212232219_A/C	212232219	rs418559778	minus	C	ERBB4	101103044	transcript	XM_004004897.3	intron_variant	MODIFIER	20/26	c.2487+51259T>G							3.75	5.5896	+			2066
Q_02_02	2	NC_019459.2:212232219_A/C	212232219	rs418559778	minus	C	ERBB4	101103044	transcript	XM_004004898.3	intron_variant	MODIFIER	20/27	c.2487+51259T>G							3.75	5.5896	+			2066
Q_02_02	2	NC_019459.2:212232240_C/T	212232240	rs430121455	minus	T	ERBB4	101103044	transcript	XM_004004895.3	intron_variant	MODIFIER	20/27	c.2457+51238G>A							3.7588	5.5896	+			2066
Q_02_02	2	NC_019459.2:212232240_C/T	212232240	rs430121455	minus	T	ERBB4	101103044	transcript	XM_004004896.3	intron_variant	MODIFIER	20/26	c.2457+51238G>A							3.7588	5.5896	+			2066
Q_02_02	2	NC_019459.2:212232240_C/T	212232240	rs430121455	minus	T	ERBB4	101103044	transcript	XM_004004897.3	intron_variant	MODIFIER	20/26	c.2487+51238G>A							3.7588	5.5896	+			2066
Q_02_02	2	NC_019459.2:212232240_C/T	212232240	rs430121455	minus	T	ERBB4	101103044	transcript	XM_004004898.3	intron_variant	MODIFIER	20/27	c.2487+51238G>A							3.7588	5.5896	+			2066
Q_02_02	2	NC_019459.2:212232262_G/C	212232262	rs408369300	minus	C	ERBB4	101103044	transcript	XM_004004895.3	intron_variant	MODIFIER	20/27	c.2457+51216C>G							3.8292	5.5896	+			2066
Q_02_02	2	NC_019459.2:212232262_G/C	212232262	rs408369300	minus	C	ERBB4	101103044	transcript	XM_004004896.3	intron_variant	MODIFIER	20/26	c.2457+51216C>G							3.8292	5.5896	+			2066
Q_02_02	2	NC_019459.2:212232262_G/C	212232262	rs408369300	minus	C	ERBB4	101103044	transcript	XM_004004897.3	intron_variant	MODIFIER	20/26	c.2487+51216C>G							3.8292	5.5896	+			2066
Q_02_02	2	NC_019459.2:212232262_G/C	212232262	rs408369300	minus	C	ERBB4	101103044	transcript	XM_004004898.3	intron_variant	MODIFIER	20/27	c.2487+51216C>G							3.8292	5.5896	+			2066
Q_02_02	2	NC_019459.2:212232745_A/G	212232745	rs402629830	minus	G	ERBB4	101103044	transcript	XM_004004895.3	intron_variant	MODIFIER	20/27	c.2457+50733T>C							3.8173	5.5896	+			2066
Q_02_02	2	NC_019459.2:212232745_A/G	212232745	rs402629830	minus	G	ERBB4	101103044	transcript	XM_004004896.3	intron_variant	MODIFIER	20/26	c.2457+50733T>C							3.8173	5.5896	+			2066
Q_02_02	2	NC_019459.2:212232745_A/G	212232745	rs402629830	minus	G	ERBB4	101103044	transcript	XM_004004897.3	intron_variant	MODIFIER	20/26	c.2487+50733T>C							3.8173	5.5896	+			2066
Q_02_02	2	NC_019459.2:212232745_A/G	212232745	rs402629830	minus	G	ERBB4	101103044	transcript	XM_004004898.3	intron_variant	MODIFIER	20/27	c.2487+50733T>C							3.8173	5.5896	+			2066
Q_02_02	2	NC_019459.2:212238244_G/A	212238244	rs401452019	minus	A	ERBB4	101103044	transcript	XM_004004895.3	intron_variant	MODIFIER	20/27	c.2457+45234C>T							4.2759	5.5896	+			2066
Q_02_02	2	NC_019459.2:212238244_G/A	212238244	rs401452019	minus	A	ERBB4	101103044	transcript	XM_004004896.3	intron_variant	MODIFIER	20/26	c.2457+45234C>T							4.2759	5.5896	+			2066
Q_02_02	2	NC_019459.2:212238244_G/A	212238244	rs401452019	minus	A	ERBB4	101103044	transcript	XM_004004897.3	intron_variant	MODIFIER	20/26	c.2487+45234C>T							4.2759	5.5896	+			2066
Q_02_02	2	NC_019459.2:212238244_G/A	212238244	rs401452019	minus	A	ERBB4	101103044	transcript	XM_004004898.3	intron_variant	MODIFIER	20/27	c.2487+45234C>T							4.2759	5.5896	+			2066
Q_02_02	2	NC_019459.2:212244152_T/C	212244152	rs406537503	minus	C	ERBB4	101103044	transcript	XM_004004895.3	intron_variant	MODIFIER	20/27	c.2457+39326A>G							4.1517	5.5896	+			2066
Q_02_02	2	NC_019459.2:212244152_T/C	212244152	rs406537503	minus	C	ERBB4	101103044	transcript	XM_004004896.3	intron_variant	MODIFIER	20/26	c.2457+39326A>G							4.1517	5.5896	+			2066
Q_02_02	2	NC_019459.2:212244152_T/C	212244152	rs406537503	minus	C	ERBB4	101103044	transcript	XM_004004897.3	intron_variant	MODIFIER	20/26	c.2487+39326A>G							4.1517	5.5896	+			2066
Q_02_02	2	NC_019459.2:212244152_T/C	212244152	rs406537503	minus	C	ERBB4	101103044	transcript	XM_004004898.3	intron_variant	MODIFIER	20/27	c.2487+39326A>G							4.1517	5.5896	+			2066
Q_02_02	2	NC_019459.2:212245219_A/T	212245219	rs415050427	minus	T	ERBB4	101103044	transcript	XM_004004895.3	intron_variant	MODIFIER	20/27	c.2457+38259T>A							4.2982	5.5896	+			2066
Q_02_02	2	NC_019459.2:212245219_A/T	212245219	rs415050427	minus	T	ERBB4	101103044	transcript	XM_004004896.3	intron_variant	MODIFIER	20/26	c.2457+38259T>A							4.2982	5.5896	+			2066
Q_02_02	2	NC_019459.2:212245219_A/T	212245219	rs415050427	minus	T	ERBB4	101103044	transcript	XM_004004897.3	intron_variant	MODIFIER	20/26	c.2487+38259T>A							4.2982	5.5896	+			2066
Q_02_02	2	NC_019459.2:212245219_A/T	212245219	rs415050427	minus	T	ERBB4	101103044	transcript	XM_004004898.3	intron_variant	MODIFIER	20/27	c.2487+38259T>A							4.2982	5.5896	+			2066
Q_02_02	2	NC_019459.2:212250674_C/T	212250674	rs603497968	minus	T	ERBB4	101103044	transcript	XM_004004895.3	intron_variant	MODIFIER	20/27	c.2457+32804G>A							3.7053	5.5896	+			2066
Q_02_02	2	NC_019459.2:212250674_C/T	212250674	rs603497968	minus	T	ERBB4	101103044	transcript	XM_004004896.3	intron_variant	MODIFIER	20/26	c.2457+32804G>A							3.7053	5.5896	+			2066
Q_02_02	2	NC_019459.2:212250674_C/T	212250674	rs603497968	minus	T	ERBB4	101103044	transcript	XM_004004897.3	intron_variant	MODIFIER	20/26	c.2487+32804G>A							3.7053	5.5896	+			2066
Q_02_02	2	NC_019459.2:212250674_C/T	212250674	rs603497968	minus	T	ERBB4	101103044	transcript	XM_004004898.3	intron_variant	MODIFIER	20/27	c.2487+32804G>A							3.7053	5.5896	+			2066
Q_02_02	2	NC_019459.2:212251967_T/C	212251967	rs408859517	minus	C	ERBB4	101103044	transcript	XM_004004895.3	intron_variant	MODIFIER	20/27	c.2457+31511A>G							4.0488	5.5896	+			2066
Q_02_02	2	NC_019459.2:212251967_T/C	212251967	rs408859517	minus	C	ERBB4	101103044	transcript	XM_004004896.3	intron_variant	MODIFIER	20/26	c.2457+31511A>G							4.0488	5.5896	+			2066
Q_02_02	2	NC_019459.2:212251967_T/C	212251967	rs408859517	minus	C	ERBB4	101103044	transcript	XM_004004897.3	intron_variant	MODIFIER	20/26	c.2487+31511A>G							4.0488	5.5896	+			2066
Q_02_02	2	NC_019459.2:212251967_T/C	212251967	rs408859517	minus	C	ERBB4	101103044	transcript	XM_004004898.3	intron_variant	MODIFIER	20/27	c.2487+31511A>G							4.0488	5.5896	+			2066
Q_02_02	2	NC_019459.2:212272818_A/G	212272818	rs409452248	minus	G	ERBB4	101103044	transcript	XM_004004895.3	intron_variant	MODIFIER	20/27	c.2457+10660T>C							4.2809	5.5896	+			2066
Q_02_02	2	NC_019459.2:212272818_A/G	212272818	rs409452248	minus	G	ERBB4	101103044	transcript	XM_004004896.3	intron_variant	MODIFIER	20/26	c.2457+10660T>C							4.2809	5.5896	+			2066
Q_02_02	2	NC_019459.2:212272818_A/G	212272818	rs409452248	minus	G	ERBB4	101103044	transcript	XM_004004897.3	intron_variant	MODIFIER	20/26	c.2487+10660T>C							4.2809	5.5896	+			2066
Q_02_02	2	NC_019459.2:212272818_A/G	212272818	rs409452248	minus	G	ERBB4	101103044	transcript	XM_004004898.3	intron_variant	MODIFIER	20/27	c.2487+10660T>C							4.2809	5.5896	+			2066
Q_02_02	2	NC_019459.2:212273108_A/C	212273108	rs411213817	minus	C	ERBB4	101103044	transcript	XM_004004895.3	intron_variant	MODIFIER	20/27	c.2457+10370T>G							3.6104	5.5896	+			2066
Q_02_02	2	NC_019459.2:212273108_A/C	212273108	rs411213817	minus	C	ERBB4	101103044	transcript	XM_004004896.3	intron_variant	MODIFIER	20/26	c.2457+10370T>G							3.6104	5.5896	+			2066
Q_02_02	2	NC_019459.2:212273108_A/C	212273108	rs411213817	minus	C	ERBB4	101103044	transcript	XM_004004897.3	intron_variant	MODIFIER	20/26	c.2487+10370T>G							3.6104	5.5896	+			2066
Q_02_02	2	NC_019459.2:212273108_A/C	212273108	rs411213817	minus	C	ERBB4	101103044	transcript	XM_004004898.3	intron_variant	MODIFIER	20/27	c.2487+10370T>G							3.6104	5.5896	+			2066
Q_02_02	2	NC_019459.2:212273189_A/G	212273189	rs401040233	minus	G	ERBB4	101103044	transcript	XM_004004895.3	intron_variant	MODIFIER	20/27	c.2457+10289T>C							3.7076	5.5896	+			2066
Q_02_02	2	NC_019459.2:212273189_A/G	212273189	rs401040233	minus	G	ERBB4	101103044	transcript	XM_004004896.3	intron_variant	MODIFIER	20/26	c.2457+10289T>C							3.7076	5.5896	+			2066
Q_02_02	2	NC_019459.2:212273189_A/G	212273189	rs401040233	minus	G	ERBB4	101103044	transcript	XM_004004897.3	intron_variant	MODIFIER	20/26	c.2487+10289T>C							3.7076	5.5896	+			2066
Q_02_02	2	NC_019459.2:212273189_A/G	212273189	rs401040233	minus	G	ERBB4	101103044	transcript	XM_004004898.3	intron_variant	MODIFIER	20/27	c.2487+10289T>C							3.7076	5.5896	+			2066
Q_02_02	2	NC_019459.2:212333463_G/C	212333463	rs416153947	minus	C	ERBB4	101103044	transcript	XM_004004895.3	missense_variant	MODERATE	19/28	c.2227C>G	p.Leu743Val	2682/10560	2227/3897	743/1298			0.5119	5.5896	-			2066
Q_02_02	2	NC_019459.2:212333463_G/C	212333463	rs416153947	minus	C	ERBB4	101103044	transcript	XM_004004896.3	missense_variant	MODERATE	19/27	c.2227C>G	p.Leu743Val	2682/10512	2227/3849	743/1282			0.5119	5.5896	-			2066
Q_02_02	2	NC_019459.2:212333463_G/C	212333463	rs416153947	minus	C	ERBB4	101103044	transcript	XM_004004897.3	missense_variant	MODERATE	19/27	c.2257C>G	p.Leu753Val	2711/10541	2257/3879	753/1292			0.5119	5.5896	-			2066
Q_02_02	2	NC_019459.2:212333463_G/C	212333463	rs416153947	minus	C	ERBB4	101103044	transcript	XM_004004898.3	missense_variant	MODERATE	19/28	c.2257C>G	p.Leu753Val	2712/10590	2257/3927	753/1308			0.5119	5.5896	-			2066
Q_02_02	2	NC_019459.2:212378856_T/C	212378856	rs425802730	minus	C	ERBB4	101103044	transcript	XM_004004895.3	missense_variant	MODERATE	16/28	c.1900A>G	p.Ile634Val	2355/10560	1900/3897	634/1298			0.7401	5.5896	-			2066
Q_02_02	2	NC_019459.2:212378856_T/C	212378856	rs425802730	minus	C	ERBB4	101103044	transcript	XM_004004896.3	missense_variant	MODERATE	16/27	c.1900A>G	p.Ile634Val	2355/10512	1900/3849	634/1282			0.7401	5.5896	-			2066
Q_02_02	2	NC_019459.2:212524581_T/A	212524581		minus	A	ERBB4	101103044	transcript	XM_004004895.3	intron_variant	MODIFIER	3/27	c.422-26045A>T							3.757	5.5896	+			2066
Q_02_02	2	NC_019459.2:212524581_T/A	212524581		minus	A	ERBB4	101103044	transcript	XM_004004896.3	intron_variant	MODIFIER	3/26	c.422-26045A>T							3.757	5.5896	+			2066
Q_02_02	2	NC_019459.2:212524581_T/A	212524581		minus	A	ERBB4	101103044	transcript	XM_004004897.3	intron_variant	MODIFIER	3/26	c.422-26045A>T							3.757	5.5896	+			2066
Q_02_02	2	NC_019459.2:212524581_T/A	212524581		minus	A	ERBB4	101103044	transcript	XM_004004898.3	intron_variant	MODIFIER	3/27	c.422-26045A>T							3.757	5.5896	+			2066
Q_02_02	2	NC_019459.2:212568321_A/C	212568321	rs400248386	minus	C	ERBB4	101103044	transcript	XM_004004895.3	intron_variant	MODIFIER	3/27	c.422-69785T>G							3.9256	5.5896	+			2066
Q_02_02	2	NC_019459.2:212568321_A/C	212568321	rs400248386	minus	C	ERBB4	101103044	transcript	XM_004004896.3	intron_variant	MODIFIER	3/26	c.422-69785T>G							3.9256	5.5896	+			2066
Q_02_02	2	NC_019459.2:212568321_A/C	212568321	rs400248386	minus	C	ERBB4	101103044	transcript	XM_004004897.3	intron_variant	MODIFIER	3/26	c.422-69785T>G							3.9256	5.5896	+			2066
Q_02_02	2	NC_019459.2:212568321_A/C	212568321	rs400248386	minus	C	ERBB4	101103044	transcript	XM_004004898.3	intron_variant	MODIFIER	3/27	c.422-69785T>G							3.9256	5.5896	+			2066
Q_02_02	2	NC_019459.2:212704003_T/C	212704003	rs593486541	minus	C	ERBB4	101103044	transcript	XM_004004895.3	intron_variant	MODIFIER	2/27	c.235-26591A>G							3.9965	5.5896	+			2066
Q_02_02	2	NC_019459.2:212704003_T/C	212704003	rs593486541	minus	C	ERBB4	101103044	transcript	XM_004004896.3	intron_variant	MODIFIER	2/26	c.235-26591A>G							3.9965	5.5896	+			2066
Q_02_02	2	NC_019459.2:212704003_T/C	212704003	rs593486541	minus	C	ERBB4	101103044	transcript	XM_004004897.3	intron_variant	MODIFIER	2/26	c.235-26591A>G							3.9965	5.5896	+			2066
Q_02_02	2	NC_019459.2:212704003_T/C	212704003	rs593486541	minus	C	ERBB4	101103044	transcript	XM_004004898.3	intron_variant	MODIFIER	2/27	c.235-26591A>G							3.9965	5.5896	+			2066
Q_02_02	2	NC_019459.2:212713494_C/T	212713494	rs428452538	minus	T	ERBB4	101103044	transcript	XM_004004895.3	intron_variant	MODIFIER	2/27	c.235-36082G>A							3.6239	5.5896	+			2066
Q_02_02	2	NC_019459.2:212713494_C/T	212713494	rs428452538	minus	T	ERBB4	101103044	transcript	XM_004004896.3	intron_variant	MODIFIER	2/26	c.235-36082G>A							3.6239	5.5896	+			2066
Q_02_02	2	NC_019459.2:212713494_C/T	212713494	rs428452538	minus	T	ERBB4	101103044	transcript	XM_004004897.3	intron_variant	MODIFIER	2/26	c.235-36082G>A							3.6239	5.5896	+			2066
Q_02_02	2	NC_019459.2:212713494_C/T	212713494	rs428452538	minus	T	ERBB4	101103044	transcript	XM_004004898.3	intron_variant	MODIFIER	2/27	c.235-36082G>A							3.6239	5.5896	+			2066
Q_02_02	2	NC_019459.2:212714103_C/T	212714103	rs420962722	minus	T	ERBB4	101103044	transcript	XM_004004895.3	intron_variant	MODIFIER	2/27	c.235-36691G>A							3.6158	5.5896	+			2066
Q_02_02	2	NC_019459.2:212714103_C/T	212714103	rs420962722	minus	T	ERBB4	101103044	transcript	XM_004004896.3	intron_variant	MODIFIER	2/26	c.235-36691G>A							3.6158	5.5896	+			2066
Q_02_02	2	NC_019459.2:212714103_C/T	212714103	rs420962722	minus	T	ERBB4	101103044	transcript	XM_004004897.3	intron_variant	MODIFIER	2/26	c.235-36691G>A							3.6158	5.5896	+			2066
Q_02_02	2	NC_019459.2:212714103_C/T	212714103	rs420962722	minus	T	ERBB4	101103044	transcript	XM_004004898.3	intron_variant	MODIFIER	2/27	c.235-36691G>A							3.6158	5.5896	+			2066
Q_02_02	2	NC_019459.2:212716221_G/C	212716221	rs403112624	minus	C	ERBB4	101103044	transcript	XM_004004895.3	intron_variant	MODIFIER	2/27	c.235-38809C>G							3.62	5.5896	+			2066
Q_02_02	2	NC_019459.2:212716221_G/C	212716221	rs403112624	minus	C	ERBB4	101103044	transcript	XM_004004896.3	intron_variant	MODIFIER	2/26	c.235-38809C>G							3.62	5.5896	+			2066
Q_02_02	2	NC_019459.2:212716221_G/C	212716221	rs403112624	minus	C	ERBB4	101103044	transcript	XM_004004897.3	intron_variant	MODIFIER	2/26	c.235-38809C>G							3.62	5.5896	+			2066
Q_02_02	2	NC_019459.2:212716221_G/C	212716221	rs403112624	minus	C	ERBB4	101103044	transcript	XM_004004898.3	intron_variant	MODIFIER	2/27	c.235-38809C>G							3.62	5.5896	+			2066
Q_02_02	2	NC_019459.2:212716237_T/C	212716237	rs418164525	minus	C	ERBB4	101103044	transcript	XM_004004895.3	intron_variant	MODIFIER	2/27	c.235-38825A>G							3.6201	5.5896	+			2066
Q_02_02	2	NC_019459.2:212716237_T/C	212716237	rs418164525	minus	C	ERBB4	101103044	transcript	XM_004004896.3	intron_variant	MODIFIER	2/26	c.235-38825A>G							3.6201	5.5896	+			2066
Q_02_02	2	NC_019459.2:212716237_T/C	212716237	rs418164525	minus	C	ERBB4	101103044	transcript	XM_004004897.3	intron_variant	MODIFIER	2/26	c.235-38825A>G							3.6201	5.5896	+			2066
Q_02_02	2	NC_019459.2:212716237_T/C	212716237	rs418164525	minus	C	ERBB4	101103044	transcript	XM_004004898.3	intron_variant	MODIFIER	2/27	c.235-38825A>G							3.6201	5.5896	+			2066
Q_02_02	2	NC_019459.2:212716245_C/G	212716245	rs425571958	minus	G	ERBB4	101103044	transcript	XM_004004895.3	intron_variant	MODIFIER	2/27	c.235-38833G>C							3.6202	5.5896	+			2066
Q_02_02	2	NC_019459.2:212716245_C/G	212716245	rs425571958	minus	G	ERBB4	101103044	transcript	XM_004004896.3	intron_variant	MODIFIER	2/26	c.235-38833G>C							3.6202	5.5896	+			2066
Q_02_02	2	NC_019459.2:212716245_C/G	212716245	rs425571958	minus	G	ERBB4	101103044	transcript	XM_004004897.3	intron_variant	MODIFIER	2/26	c.235-38833G>C							3.6202	5.5896	+			2066
Q_02_02	2	NC_019459.2:212716245_C/G	212716245	rs425571958	minus	G	ERBB4	101103044	transcript	XM_004004898.3	intron_variant	MODIFIER	2/27	c.235-38833G>C							3.6202	5.5896	+			2066
Q_02_02	2	NC_019459.2:212716834_T/C	212716834	rs417060954	minus	C	ERBB4	101103044	transcript	XM_004004895.3	intron_variant	MODIFIER	2/27	c.235-39422A>G							3.6289	5.5896	+			2066
Q_02_02	2	NC_019459.2:212716834_T/C	212716834	rs417060954	minus	C	ERBB4	101103044	transcript	XM_004004896.3	intron_variant	MODIFIER	2/26	c.235-39422A>G							3.6289	5.5896	+			2066
Q_02_02	2	NC_019459.2:212716834_T/C	212716834	rs417060954	minus	C	ERBB4	101103044	transcript	XM_004004897.3	intron_variant	MODIFIER	2/26	c.235-39422A>G							3.6289	5.5896	+			2066
Q_02_02	2	NC_019459.2:212716834_T/C	212716834	rs417060954	minus	C	ERBB4	101103044	transcript	XM_004004898.3	intron_variant	MODIFIER	2/27	c.235-39422A>G							3.6289	5.5896	+			2066
Q_02_02	2	NC_019459.2:212716950_A/G	212716950	rs406658867	minus	G	ERBB4	101103044	transcript	XM_004004895.3	intron_variant	MODIFIER	2/27	c.235-39538T>C							3.6225	5.5896	+			2066
Q_02_02	2	NC_019459.2:212716950_A/G	212716950	rs406658867	minus	G	ERBB4	101103044	transcript	XM_004004896.3	intron_variant	MODIFIER	2/26	c.235-39538T>C							3.6225	5.5896	+			2066
Q_02_02	2	NC_019459.2:212716950_A/G	212716950	rs406658867	minus	G	ERBB4	101103044	transcript	XM_004004897.3	intron_variant	MODIFIER	2/26	c.235-39538T>C							3.6225	5.5896	+			2066
Q_02_02	2	NC_019459.2:212716950_A/G	212716950	rs406658867	minus	G	ERBB4	101103044	transcript	XM_004004898.3	intron_variant	MODIFIER	2/27	c.235-39538T>C							3.6225	5.5896	+			2066
Q_02_02	2	NC_019459.2:212717337_C/A	212717337	rs401200941	minus	A	ERBB4	101103044	transcript	XM_004004895.3	intron_variant	MODIFIER	2/27	c.235-39925G>T							3.6246	5.5896	+			2066
Q_02_02	2	NC_019459.2:212717337_C/A	212717337	rs401200941	minus	A	ERBB4	101103044	transcript	XM_004004896.3	intron_variant	MODIFIER	2/26	c.235-39925G>T							3.6246	5.5896	+			2066
Q_02_02	2	NC_019459.2:212717337_C/A	212717337	rs401200941	minus	A	ERBB4	101103044	transcript	XM_004004897.3	intron_variant	MODIFIER	2/26	c.235-39925G>T							3.6246	5.5896	+			2066
Q_02_02	2	NC_019459.2:212717337_C/A	212717337	rs401200941	minus	A	ERBB4	101103044	transcript	XM_004004898.3	intron_variant	MODIFIER	2/27	c.235-39925G>T							3.6246	5.5896	+			2066
Q_02_02	2	NC_019459.2:212717885_A/G	212717885	rs429137042	minus	G	ERBB4	101103044	transcript	XM_004004895.3	intron_variant	MODIFIER	2/27	c.235-40473T>C							3.6336	5.5896	+			2066
Q_02_02	2	NC_019459.2:212717885_A/G	212717885	rs429137042	minus	G	ERBB4	101103044	transcript	XM_004004896.3	intron_variant	MODIFIER	2/26	c.235-40473T>C							3.6336	5.5896	+			2066
Q_02_02	2	NC_019459.2:212717885_A/G	212717885	rs429137042	minus	G	ERBB4	101103044	transcript	XM_004004897.3	intron_variant	MODIFIER	2/26	c.235-40473T>C							3.6336	5.5896	+			2066
Q_02_02	2	NC_019459.2:212717885_A/G	212717885	rs429137042	minus	G	ERBB4	101103044	transcript	XM_004004898.3	intron_variant	MODIFIER	2/27	c.235-40473T>C							3.6336	5.5896	+			2066
Q_02_02	2	NC_019459.2:212719252_T/G	212719252	rs417770765	minus	G	ERBB4	101103044	transcript	XM_004004895.3	intron_variant	MODIFIER	2/27	c.235-41840A>C							3.6386	5.5896	+			2066
Q_02_02	2	NC_019459.2:212719252_T/G	212719252	rs417770765	minus	G	ERBB4	101103044	transcript	XM_004004896.3	intron_variant	MODIFIER	2/26	c.235-41840A>C							3.6386	5.5896	+			2066
Q_02_02	2	NC_019459.2:212719252_T/G	212719252	rs417770765	minus	G	ERBB4	101103044	transcript	XM_004004897.3	intron_variant	MODIFIER	2/26	c.235-41840A>C							3.6386	5.5896	+			2066
Q_02_02	2	NC_019459.2:212719252_T/G	212719252	rs417770765	minus	G	ERBB4	101103044	transcript	XM_004004898.3	intron_variant	MODIFIER	2/27	c.235-41840A>C							3.6386	5.5896	+			2066
Q_02_02	2	NC_019459.2:212719715_A/G	212719715	rs415571958	minus	G	ERBB4	101103044	transcript	XM_004004895.3	intron_variant	MODIFIER	2/27	c.235-42303T>C							3.6416	5.5896	+			2066
Q_02_02	2	NC_019459.2:212719715_A/G	212719715	rs415571958	minus	G	ERBB4	101103044	transcript	XM_004004896.3	intron_variant	MODIFIER	2/26	c.235-42303T>C							3.6416	5.5896	+			2066
Q_02_02	2	NC_019459.2:212719715_A/G	212719715	rs415571958	minus	G	ERBB4	101103044	transcript	XM_004004897.3	intron_variant	MODIFIER	2/26	c.235-42303T>C							3.6416	5.5896	+			2066
Q_02_02	2	NC_019459.2:212719715_A/G	212719715	rs415571958	minus	G	ERBB4	101103044	transcript	XM_004004898.3	intron_variant	MODIFIER	2/27	c.235-42303T>C							3.6416	5.5896	+			2066
Q_02_02	2	NC_019459.2:212723172_G/A	212723172	rs400676860	minus	A	ERBB4	101103044	transcript	XM_004004895.3	intron_variant	MODIFIER	2/27	c.235-45760C>T							3.6781	5.5896	+			2066
Q_02_02	2	NC_019459.2:212723172_G/A	212723172	rs400676860	minus	A	ERBB4	101103044	transcript	XM_004004896.3	intron_variant	MODIFIER	2/26	c.235-45760C>T							3.6781	5.5896	+			2066
Q_02_02	2	NC_019459.2:212723172_G/A	212723172	rs400676860	minus	A	ERBB4	101103044	transcript	XM_004004897.3	intron_variant	MODIFIER	2/26	c.235-45760C>T							3.6781	5.5896	+			2066
Q_02_02	2	NC_019459.2:212723172_G/A	212723172	rs400676860	minus	A	ERBB4	101103044	transcript	XM_004004898.3	intron_variant	MODIFIER	2/27	c.235-45760C>T							3.6781	5.5896	+			2066
Q_02_02	2	NC_019459.2:212723815_A/C	212723815	rs428198147	minus	C	ERBB4	101103044	transcript	XM_004004895.3	intron_variant	MODIFIER	2/27	c.235-46403T>G							3.6835	5.5896	+			2066
Q_02_02	2	NC_019459.2:212723815_A/C	212723815	rs428198147	minus	C	ERBB4	101103044	transcript	XM_004004896.3	intron_variant	MODIFIER	2/26	c.235-46403T>G							3.6835	5.5896	+			2066
Q_02_02	2	NC_019459.2:212723815_A/C	212723815	rs428198147	minus	C	ERBB4	101103044	transcript	XM_004004897.3	intron_variant	MODIFIER	2/26	c.235-46403T>G							3.6835	5.5896	+			2066
Q_02_02	2	NC_019459.2:212723815_A/C	212723815	rs428198147	minus	C	ERBB4	101103044	transcript	XM_004004898.3	intron_variant	MODIFIER	2/27	c.235-46403T>G							3.6835	5.5896	+			2066
Q_02_02	2	NC_019459.2:212725143_T/C	212725143	rs410480842	minus	C	ERBB4	101103044	transcript	XM_004004895.3	intron_variant	MODIFIER	2/27	c.235-47731A>G							3.6917	5.5896	+			2066
Q_02_02	2	NC_019459.2:212725143_T/C	212725143	rs410480842	minus	C	ERBB4	101103044	transcript	XM_004004896.3	intron_variant	MODIFIER	2/26	c.235-47731A>G							3.6917	5.5896	+			2066
Q_02_02	2	NC_019459.2:212725143_T/C	212725143	rs410480842	minus	C	ERBB4	101103044	transcript	XM_004004897.3	intron_variant	MODIFIER	2/26	c.235-47731A>G							3.6917	5.5896	+			2066
Q_02_02	2	NC_019459.2:212725143_T/C	212725143	rs410480842	minus	C	ERBB4	101103044	transcript	XM_004004898.3	intron_variant	MODIFIER	2/27	c.235-47731A>G							3.6917	5.5896	+			2066
Q_02_02	2	NC_019459.2:212725162_T/A	212725162	rs412307427	minus	A	ERBB4	101103044	transcript	XM_004004895.3	intron_variant	MODIFIER	2/27	c.235-47750A>T							3.6923	5.5896	+			2066
Q_02_02	2	NC_019459.2:212725162_T/A	212725162	rs412307427	minus	A	ERBB4	101103044	transcript	XM_004004896.3	intron_variant	MODIFIER	2/26	c.235-47750A>T							3.6923	5.5896	+			2066
Q_02_02	2	NC_019459.2:212725162_T/A	212725162	rs412307427	minus	A	ERBB4	101103044	transcript	XM_004004897.3	intron_variant	MODIFIER	2/26	c.235-47750A>T							3.6923	5.5896	+			2066
Q_02_02	2	NC_019459.2:212725162_T/A	212725162	rs412307427	minus	A	ERBB4	101103044	transcript	XM_004004898.3	intron_variant	MODIFIER	2/27	c.235-47750A>T							3.6923	5.5896	+			2066
Q_02_02	2	NC_019459.2:212725933_G/A	212725933	rs413312117	minus	A	ERBB4	101103044	transcript	XM_004004895.3	intron_variant	MODIFIER	2/27	c.235-48521C>T							3.6883	5.5896	+			2066
Q_02_02	2	NC_019459.2:212725933_G/A	212725933	rs413312117	minus	A	ERBB4	101103044	transcript	XM_004004896.3	intron_variant	MODIFIER	2/26	c.235-48521C>T							3.6883	5.5896	+			2066
Q_02_02	2	NC_019459.2:212725933_G/A	212725933	rs413312117	minus	A	ERBB4	101103044	transcript	XM_004004897.3	intron_variant	MODIFIER	2/26	c.235-48521C>T							3.6883	5.5896	+			2066
Q_02_02	2	NC_019459.2:212725933_G/A	212725933	rs413312117	minus	A	ERBB4	101103044	transcript	XM_004004898.3	intron_variant	MODIFIER	2/27	c.235-48521C>T							3.6883	5.5896	+			2066
Q_02_02	2	NC_019459.2:212726284_C/T	212726284	rs416883457	minus	T	ERBB4	101103044	transcript	XM_004004895.3	intron_variant	MODIFIER	2/27	c.235-48872G>A							4.4516	5.5896	+			2066
Q_02_02	2	NC_019459.2:212726284_C/T	212726284	rs416883457	minus	T	ERBB4	101103044	transcript	XM_004004896.3	intron_variant	MODIFIER	2/26	c.235-48872G>A							4.4516	5.5896	+			2066
Q_02_02	2	NC_019459.2:212726284_C/T	212726284	rs416883457	minus	T	ERBB4	101103044	transcript	XM_004004897.3	intron_variant	MODIFIER	2/26	c.235-48872G>A							4.4516	5.5896	+			2066
Q_02_02	2	NC_019459.2:212726284_C/T	212726284	rs416883457	minus	T	ERBB4	101103044	transcript	XM_004004898.3	intron_variant	MODIFIER	2/27	c.235-48872G>A							4.4516	5.5896	+			2066
Q_02_02	2	NC_019459.2:212728364_A/C	212728364	rs425797001	minus	C	ERBB4	101103044	transcript	XM_004004895.3	intron_variant	MODIFIER	2/27	c.235-50952T>G							3.8062	5.5896	+			2066
Q_02_02	2	NC_019459.2:212728364_A/C	212728364	rs425797001	minus	C	ERBB4	101103044	transcript	XM_004004896.3	intron_variant	MODIFIER	2/26	c.235-50952T>G							3.8062	5.5896	+			2066
Q_02_02	2	NC_019459.2:212728364_A/C	212728364	rs425797001	minus	C	ERBB4	101103044	transcript	XM_004004897.3	intron_variant	MODIFIER	2/26	c.235-50952T>G							3.8062	5.5896	+			2066
Q_02_02	2	NC_019459.2:212728364_A/C	212728364	rs425797001	minus	C	ERBB4	101103044	transcript	XM_004004898.3	intron_variant	MODIFIER	2/27	c.235-50952T>G							3.8062	5.5896	+			2066
Q_02_02	2	NC_019459.2:212728385_T/G	212728385	rs404395055	minus	G	ERBB4	101103044	transcript	XM_004004895.3	intron_variant	MODIFIER	2/27	c.235-50973A>C							3.8066	5.5896	+			2066
Q_02_02	2	NC_019459.2:212728385_T/G	212728385	rs404395055	minus	G	ERBB4	101103044	transcript	XM_004004896.3	intron_variant	MODIFIER	2/26	c.235-50973A>C							3.8066	5.5896	+			2066
Q_02_02	2	NC_019459.2:212728385_T/G	212728385	rs404395055	minus	G	ERBB4	101103044	transcript	XM_004004897.3	intron_variant	MODIFIER	2/26	c.235-50973A>C							3.8066	5.5896	+			2066
Q_02_02	2	NC_019459.2:212728385_T/G	212728385	rs404395055	minus	G	ERBB4	101103044	transcript	XM_004004898.3	intron_variant	MODIFIER	2/27	c.235-50973A>C							3.8066	5.5896	+			2066
Q_02_02	2	NC_019459.2:212730146_A/T	212730146	rs406699672	minus	T	ERBB4	101103044	transcript	XM_004004895.3	intron_variant	MODIFIER	2/27	c.235-52734T>A							3.7271	5.5896	+			2066
Q_02_02	2	NC_019459.2:212730146_A/T	212730146	rs406699672	minus	T	ERBB4	101103044	transcript	XM_004004896.3	intron_variant	MODIFIER	2/26	c.235-52734T>A							3.7271	5.5896	+			2066
Q_02_02	2	NC_019459.2:212730146_A/T	212730146	rs406699672	minus	T	ERBB4	101103044	transcript	XM_004004897.3	intron_variant	MODIFIER	2/26	c.235-52734T>A							3.7271	5.5896	+			2066
Q_02_02	2	NC_019459.2:212730146_A/T	212730146	rs406699672	minus	T	ERBB4	101103044	transcript	XM_004004898.3	intron_variant	MODIFIER	2/27	c.235-52734T>A							3.7271	5.5896	+			2066
Q_02_02	2	NC_019459.2:212730702_C/T	212730702	rs423801568	minus	T	ERBB4	101103044	transcript	XM_004004895.3	intron_variant	MODIFIER	2/27	c.235-53290G>A							3.8557	5.5896	+			2066
Q_02_02	2	NC_019459.2:212730702_C/T	212730702	rs423801568	minus	T	ERBB4	101103044	transcript	XM_004004896.3	intron_variant	MODIFIER	2/26	c.235-53290G>A							3.8557	5.5896	+			2066
Q_02_02	2	NC_019459.2:212730702_C/T	212730702	rs423801568	minus	T	ERBB4	101103044	transcript	XM_004004897.3	intron_variant	MODIFIER	2/26	c.235-53290G>A							3.8557	5.5896	+			2066
Q_02_02	2	NC_019459.2:212730702_C/T	212730702	rs423801568	minus	T	ERBB4	101103044	transcript	XM_004004898.3	intron_variant	MODIFIER	2/27	c.235-53290G>A							3.8557	5.5896	+			2066
Q_02_02	2	NC_019459.2:212731028_C/T	212731028	rs425486491	minus	T	ERBB4	101103044	transcript	XM_004004895.3	intron_variant	MODIFIER	2/27	c.235-53616G>A							3.59	5.5896	+			2066
Q_02_02	2	NC_019459.2:212731028_C/T	212731028	rs425486491	minus	T	ERBB4	101103044	transcript	XM_004004896.3	intron_variant	MODIFIER	2/26	c.235-53616G>A							3.59	5.5896	+			2066
Q_02_02	2	NC_019459.2:212731028_C/T	212731028	rs425486491	minus	T	ERBB4	101103044	transcript	XM_004004897.3	intron_variant	MODIFIER	2/26	c.235-53616G>A							3.59	5.5896	+			2066
Q_02_02	2	NC_019459.2:212731028_C/T	212731028	rs425486491	minus	T	ERBB4	101103044	transcript	XM_004004898.3	intron_variant	MODIFIER	2/27	c.235-53616G>A							3.59	5.5896	+			2066
Q_02_02	2	NC_019459.2:212732408_T/C	212732408	rs404142857	minus	C	ERBB4	101103044	transcript	XM_004004895.3	intron_variant	MODIFIER	2/27	c.235-54996A>G							3.7392	5.5896	+			2066
Q_02_02	2	NC_019459.2:212732408_T/C	212732408	rs404142857	minus	C	ERBB4	101103044	transcript	XM_004004896.3	intron_variant	MODIFIER	2/26	c.235-54996A>G							3.7392	5.5896	+			2066
Q_02_02	2	NC_019459.2:212732408_T/C	212732408	rs404142857	minus	C	ERBB4	101103044	transcript	XM_004004897.3	intron_variant	MODIFIER	2/26	c.235-54996A>G							3.7392	5.5896	+			2066
Q_02_02	2	NC_019459.2:212732408_T/C	212732408	rs404142857	minus	C	ERBB4	101103044	transcript	XM_004004898.3	intron_variant	MODIFIER	2/27	c.235-54996A>G							3.7392	5.5896	+			2066
Q_02_02	2	NC_019459.2:212732653_C/G	212732653	rs416284870	minus	G	ERBB4	101103044	transcript	XM_004004895.3	intron_variant	MODIFIER	2/27	c.235-55241G>C							5.1406	5.5896	+			2066
Q_02_02	2	NC_019459.2:212732653_C/G	212732653	rs416284870	minus	G	ERBB4	101103044	transcript	XM_004004896.3	intron_variant	MODIFIER	2/26	c.235-55241G>C							5.1406	5.5896	+			2066
Q_02_02	2	NC_019459.2:212732653_C/G	212732653	rs416284870	minus	G	ERBB4	101103044	transcript	XM_004004897.3	intron_variant	MODIFIER	2/26	c.235-55241G>C							5.1406	5.5896	+			2066
Q_02_02	2	NC_019459.2:212732653_C/G	212732653	rs416284870	minus	G	ERBB4	101103044	transcript	XM_004004898.3	intron_variant	MODIFIER	2/27	c.235-55241G>C							5.1406	5.5896	+			2066
Q_02_02	2	NC_019459.2:212732935_G/A	212732935	rs418974910	minus	A	ERBB4	101103044	transcript	XM_004004895.3	intron_variant	MODIFIER	2/27	c.235-55523C>T							4.6336	5.5896	+			2066
Q_02_02	2	NC_019459.2:212732935_G/A	212732935	rs418974910	minus	A	ERBB4	101103044	transcript	XM_004004896.3	intron_variant	MODIFIER	2/26	c.235-55523C>T							4.6336	5.5896	+			2066
Q_02_02	2	NC_019459.2:212732935_G/A	212732935	rs418974910	minus	A	ERBB4	101103044	transcript	XM_004004897.3	intron_variant	MODIFIER	2/26	c.235-55523C>T							4.6336	5.5896	+			2066
Q_02_02	2	NC_019459.2:212732935_G/A	212732935	rs418974910	minus	A	ERBB4	101103044	transcript	XM_004004898.3	intron_variant	MODIFIER	2/27	c.235-55523C>T							4.6336	5.5896	+			2066
Q_02_02	2	NC_019459.2:212734521_C/T	212734521	rs401082603	minus	T	ERBB4	101103044	transcript	XM_004004895.3	intron_variant	MODIFIER	2/27	c.235-57109G>A							3.8437	5.5896	+			2066
Q_02_02	2	NC_019459.2:212734521_C/T	212734521	rs401082603	minus	T	ERBB4	101103044	transcript	XM_004004896.3	intron_variant	MODIFIER	2/26	c.235-57109G>A							3.8437	5.5896	+			2066
Q_02_02	2	NC_019459.2:212734521_C/T	212734521	rs401082603	minus	T	ERBB4	101103044	transcript	XM_004004897.3	intron_variant	MODIFIER	2/26	c.235-57109G>A							3.8437	5.5896	+			2066
Q_02_02	2	NC_019459.2:212734521_C/T	212734521	rs401082603	minus	T	ERBB4	101103044	transcript	XM_004004898.3	intron_variant	MODIFIER	2/27	c.235-57109G>A							3.8437	5.5896	+			2066
Q_02_02	2	NC_019459.2:212735192_C/T	212735192	rs426220659	minus	T	ERBB4	101103044	transcript	XM_004004895.3	intron_variant	MODIFIER	2/27	c.235-57780G>A							3.7401	5.5896	+			2066
Q_02_02	2	NC_019459.2:212735192_C/T	212735192	rs426220659	minus	T	ERBB4	101103044	transcript	XM_004004896.3	intron_variant	MODIFIER	2/26	c.235-57780G>A							3.7401	5.5896	+			2066
Q_02_02	2	NC_019459.2:212735192_C/T	212735192	rs426220659	minus	T	ERBB4	101103044	transcript	XM_004004897.3	intron_variant	MODIFIER	2/26	c.235-57780G>A							3.7401	5.5896	+			2066
Q_02_02	2	NC_019459.2:212735192_C/T	212735192	rs426220659	minus	T	ERBB4	101103044	transcript	XM_004004898.3	intron_variant	MODIFIER	2/27	c.235-57780G>A							3.7401	5.5896	+			2066
Q_02_02	2	NC_019459.2:212735289_C/G	212735289	rs404677533	minus	G	ERBB4	101103044	transcript	XM_004004895.3	intron_variant	MODIFIER	2/27	c.235-57877G>C							4.1384	5.5896	+			2066
Q_02_02	2	NC_019459.2:212735289_C/G	212735289	rs404677533	minus	G	ERBB4	101103044	transcript	XM_004004896.3	intron_variant	MODIFIER	2/26	c.235-57877G>C							4.1384	5.5896	+			2066
Q_02_02	2	NC_019459.2:212735289_C/G	212735289	rs404677533	minus	G	ERBB4	101103044	transcript	XM_004004897.3	intron_variant	MODIFIER	2/26	c.235-57877G>C							4.1384	5.5896	+			2066
Q_02_02	2	NC_019459.2:212735289_C/G	212735289	rs404677533	minus	G	ERBB4	101103044	transcript	XM_004004898.3	intron_variant	MODIFIER	2/27	c.235-57877G>C							4.1384	5.5896	+			2066
Q_02_02	2	NC_019459.2:212736592_G/A	212736592	rs398787883	minus	A	ERBB4	101103044	transcript	XM_004004895.3	intron_variant	MODIFIER	2/27	c.235-59180C>T							4.0772	5.5896	+			2066
Q_02_02	2	NC_019459.2:212736592_G/A	212736592	rs398787883	minus	A	ERBB4	101103044	transcript	XM_004004896.3	intron_variant	MODIFIER	2/26	c.235-59180C>T							4.0772	5.5896	+			2066
Q_02_02	2	NC_019459.2:212736592_G/A	212736592	rs398787883	minus	A	ERBB4	101103044	transcript	XM_004004897.3	intron_variant	MODIFIER	2/26	c.235-59180C>T							4.0772	5.5896	+			2066
Q_02_02	2	NC_019459.2:212736592_G/A	212736592	rs398787883	minus	A	ERBB4	101103044	transcript	XM_004004898.3	intron_variant	MODIFIER	2/27	c.235-59180C>T							4.0772	5.5896	+			2066
Q_02_02	2	NC_019459.2:212736663_C/T	212736663	rs415986276	minus	T	ERBB4	101103044	transcript	XM_004004895.3	intron_variant	MODIFIER	2/27	c.235-59251G>A							3.9557	5.5896	+			2066
Q_02_02	2	NC_019459.2:212736663_C/T	212736663	rs415986276	minus	T	ERBB4	101103044	transcript	XM_004004896.3	intron_variant	MODIFIER	2/26	c.235-59251G>A							3.9557	5.5896	+			2066
Q_02_02	2	NC_019459.2:212736663_C/T	212736663	rs415986276	minus	T	ERBB4	101103044	transcript	XM_004004897.3	intron_variant	MODIFIER	2/26	c.235-59251G>A							3.9557	5.5896	+			2066
Q_02_02	2	NC_019459.2:212736663_C/T	212736663	rs415986276	minus	T	ERBB4	101103044	transcript	XM_004004898.3	intron_variant	MODIFIER	2/27	c.235-59251G>A							3.9557	5.5896	+			2066
Q_02_02	2	NC_019459.2:212739664_G/A	212739664	rs409257513	minus	A	ERBB4	101103044	transcript	XM_004004895.3	intron_variant	MODIFIER	2/27	c.235-62252C>T							4.1074	5.5896	+			2066
Q_02_02	2	NC_019459.2:212739664_G/A	212739664	rs409257513	minus	A	ERBB4	101103044	transcript	XM_004004896.3	intron_variant	MODIFIER	2/26	c.235-62252C>T							4.1074	5.5896	+			2066
Q_02_02	2	NC_019459.2:212739664_G/A	212739664	rs409257513	minus	A	ERBB4	101103044	transcript	XM_004004897.3	intron_variant	MODIFIER	2/26	c.235-62252C>T							4.1074	5.5896	+			2066
Q_02_02	2	NC_019459.2:212739664_G/A	212739664	rs409257513	minus	A	ERBB4	101103044	transcript	XM_004004898.3	intron_variant	MODIFIER	2/27	c.235-62252C>T							4.1074	5.5896	+			2066
Q_02_02	2	NC_019459.2:212769044_A/C	212769044	rs599028015	minus	C	ERBB4	101103044	transcript	XM_004004895.3	intron_variant	MODIFIER	2/27	c.235-91632T>G							3.8149	5.5896	+			2066
Q_02_02	2	NC_019459.2:212769044_A/C	212769044	rs599028015	minus	C	ERBB4	101103044	transcript	XM_004004896.3	intron_variant	MODIFIER	2/26	c.235-91632T>G							3.8149	5.5896	+			2066
Q_02_02	2	NC_019459.2:212769044_A/C	212769044	rs599028015	minus	C	ERBB4	101103044	transcript	XM_004004897.3	intron_variant	MODIFIER	2/26	c.235-91632T>G							3.8149	5.5896	+			2066
Q_02_02	2	NC_019459.2:212769044_A/C	212769044	rs599028015	minus	C	ERBB4	101103044	transcript	XM_004004898.3	intron_variant	MODIFIER	2/27	c.235-91632T>G							3.8149	5.5896	+			2066
Q_02_02	2	NC_019459.2:212936711_G/C	212936711	rs403963670	minus	C	ERBB4	101103044	transcript	XM_004004895.3	intron_variant	MODIFIER	1/27	c.83-54386C>G							4.1329	5.5896	+			2066
Q_02_02	2	NC_019459.2:212936711_G/C	212936711	rs403963670	minus	C	ERBB4	101103044	transcript	XM_004004896.3	intron_variant	MODIFIER	1/26	c.83-54386C>G							4.1329	5.5896	+			2066
Q_02_02	2	NC_019459.2:212936711_G/C	212936711	rs403963670	minus	C	ERBB4	101103044	transcript	XM_004004897.3	intron_variant	MODIFIER	1/26	c.83-54386C>G							4.1329	5.5896	+			2066
Q_02_02	2	NC_019459.2:212936711_G/C	212936711	rs403963670	minus	C	ERBB4	101103044	transcript	XM_004004898.3	intron_variant	MODIFIER	1/27	c.83-54386C>G							4.1329	5.5896	+			2066
Q_02_02	2	NC_019459.2:212937821_T/C	212937821	rs593310848	minus	C	ERBB4	101103044	transcript	XM_004004895.3	intron_variant	MODIFIER	1/27	c.83-55496A>G							4.1342	5.5896	+			2066
Q_02_02	2	NC_019459.2:212937821_T/C	212937821	rs593310848	minus	C	ERBB4	101103044	transcript	XM_004004896.3	intron_variant	MODIFIER	1/26	c.83-55496A>G							4.1342	5.5896	+			2066
Q_02_02	2	NC_019459.2:212937821_T/C	212937821	rs593310848	minus	C	ERBB4	101103044	transcript	XM_004004897.3	intron_variant	MODIFIER	1/26	c.83-55496A>G							4.1342	5.5896	+			2066
Q_02_02	2	NC_019459.2:212937821_T/C	212937821	rs593310848	minus	C	ERBB4	101103044	transcript	XM_004004898.3	intron_variant	MODIFIER	1/27	c.83-55496A>G							4.1342	5.5896	+			2066
Q_02_02	2	NC_019459.2:212937823_T/C	212937823	rs407634651	minus	C	ERBB4	101103044	transcript	XM_004004895.3	intron_variant	MODIFIER	1/27	c.83-55498A>G							4.1342	5.5896	+			2066
Q_02_02	2	NC_019459.2:212937823_T/C	212937823	rs407634651	minus	C	ERBB4	101103044	transcript	XM_004004896.3	intron_variant	MODIFIER	1/26	c.83-55498A>G							4.1342	5.5896	+			2066
Q_02_02	2	NC_019459.2:212937823_T/C	212937823	rs407634651	minus	C	ERBB4	101103044	transcript	XM_004004897.3	intron_variant	MODIFIER	1/26	c.83-55498A>G							4.1342	5.5896	+			2066
Q_02_02	2	NC_019459.2:212937823_T/C	212937823	rs407634651	minus	C	ERBB4	101103044	transcript	XM_004004898.3	intron_variant	MODIFIER	1/27	c.83-55498A>G							4.1342	5.5896	+			2066
Q_02_02	2	NC_019459.2:212939019_G/T	212939019	rs430127805	minus	T	ERBB4	101103044	transcript	XM_004004895.3	intron_variant	MODIFIER	1/27	c.83-56694C>A							3.7576	5.5896	+			2066
Q_02_02	2	NC_019459.2:212939019_G/T	212939019	rs430127805	minus	T	ERBB4	101103044	transcript	XM_004004896.3	intron_variant	MODIFIER	1/26	c.83-56694C>A							3.7576	5.5896	+			2066
Q_02_02	2	NC_019459.2:212939019_G/T	212939019	rs430127805	minus	T	ERBB4	101103044	transcript	XM_004004897.3	intron_variant	MODIFIER	1/26	c.83-56694C>A							3.7576	5.5896	+			2066
Q_02_02	2	NC_019459.2:212939019_G/T	212939019	rs430127805	minus	T	ERBB4	101103044	transcript	XM_004004898.3	intron_variant	MODIFIER	1/27	c.83-56694C>A							3.7576	5.5896	+			2066
Q_02_02	2	NC_019459.2:212939859_C/T	212939859	rs425200278	minus	T	ERBB4	101103044	transcript	XM_004004895.3	intron_variant	MODIFIER	1/27	c.83-57534G>A							4.1348	5.5896	+			2066
Q_02_02	2	NC_019459.2:212939859_C/T	212939859	rs425200278	minus	T	ERBB4	101103044	transcript	XM_004004896.3	intron_variant	MODIFIER	1/26	c.83-57534G>A							4.1348	5.5896	+			2066
Q_02_02	2	NC_019459.2:212939859_C/T	212939859	rs425200278	minus	T	ERBB4	101103044	transcript	XM_004004897.3	intron_variant	MODIFIER	1/26	c.83-57534G>A							4.1348	5.5896	+			2066
Q_02_02	2	NC_019459.2:212939859_C/T	212939859	rs425200278	minus	T	ERBB4	101103044	transcript	XM_004004898.3	intron_variant	MODIFIER	1/27	c.83-57534G>A							4.1348	5.5896	+			2066
Q_02_02	2	NC_019459.2:212941937_C/T	212941937	rs417520356	minus	T	ERBB4	101103044	transcript	XM_004004895.3	intron_variant	MODIFIER	1/27	c.83-59612G>A							4.1363	5.5896	+			2066
Q_02_02	2	NC_019459.2:212941937_C/T	212941937	rs417520356	minus	T	ERBB4	101103044	transcript	XM_004004896.3	intron_variant	MODIFIER	1/26	c.83-59612G>A							4.1363	5.5896	+			2066
Q_02_02	2	NC_019459.2:212941937_C/T	212941937	rs417520356	minus	T	ERBB4	101103044	transcript	XM_004004897.3	intron_variant	MODIFIER	1/26	c.83-59612G>A							4.1363	5.5896	+			2066
Q_02_02	2	NC_019459.2:212941937_C/T	212941937	rs417520356	minus	T	ERBB4	101103044	transcript	XM_004004898.3	intron_variant	MODIFIER	1/27	c.83-59612G>A							4.1363	5.5896	+			2066
Q_02_02	2	NC_019459.2:212947553_C/T	212947553	rs408366936	minus	T	ERBB4	101103044	transcript	XM_004004895.3	intron_variant	MODIFIER	1/27	c.83-65228G>A							3.9615	5.5896	+			2066
Q_02_02	2	NC_019459.2:212947553_C/T	212947553	rs408366936	minus	T	ERBB4	101103044	transcript	XM_004004896.3	intron_variant	MODIFIER	1/26	c.83-65228G>A							3.9615	5.5896	+			2066
Q_02_02	2	NC_019459.2:212947553_C/T	212947553	rs408366936	minus	T	ERBB4	101103044	transcript	XM_004004897.3	intron_variant	MODIFIER	1/26	c.83-65228G>A							3.9615	5.5896	+			2066
Q_02_02	2	NC_019459.2:212947553_C/T	212947553	rs408366936	minus	T	ERBB4	101103044	transcript	XM_004004898.3	intron_variant	MODIFIER	1/27	c.83-65228G>A							3.9615	5.5896	+			2066
Q_02_02	2	NC_019459.2:212947564_G/A	212947564	rs427755430	minus	A	ERBB4	101103044	transcript	XM_004004895.3	intron_variant	MODIFIER	1/27	c.83-65239C>T							3.9614	5.5896	+			2066
Q_02_02	2	NC_019459.2:212947564_G/A	212947564	rs427755430	minus	A	ERBB4	101103044	transcript	XM_004004896.3	intron_variant	MODIFIER	1/26	c.83-65239C>T							3.9614	5.5896	+			2066
Q_02_02	2	NC_019459.2:212947564_G/A	212947564	rs427755430	minus	A	ERBB4	101103044	transcript	XM_004004897.3	intron_variant	MODIFIER	1/26	c.83-65239C>T							3.9614	5.5896	+			2066
Q_02_02	2	NC_019459.2:212947564_G/A	212947564	rs427755430	minus	A	ERBB4	101103044	transcript	XM_004004898.3	intron_variant	MODIFIER	1/27	c.83-65239C>T							3.9614	5.5896	+			2066
Q_02_02	2	NC_019459.2:212947580_T/C	212947580	rs399964105	minus	C	ERBB4	101103044	transcript	XM_004004895.3	intron_variant	MODIFIER	1/27	c.83-65255A>G							3.9614	5.5896	+			2066
Q_02_02	2	NC_019459.2:212947580_T/C	212947580	rs399964105	minus	C	ERBB4	101103044	transcript	XM_004004896.3	intron_variant	MODIFIER	1/26	c.83-65255A>G							3.9614	5.5896	+			2066
Q_02_02	2	NC_019459.2:212947580_T/C	212947580	rs399964105	minus	C	ERBB4	101103044	transcript	XM_004004897.3	intron_variant	MODIFIER	1/26	c.83-65255A>G							3.9614	5.5896	+			2066
Q_02_02	2	NC_019459.2:212947580_T/C	212947580	rs399964105	minus	C	ERBB4	101103044	transcript	XM_004004898.3	intron_variant	MODIFIER	1/27	c.83-65255A>G							3.9614	5.5896	+			2066
Q_02_02	2	NC_019459.2:212947601_T/C	212947601	rs422105401	minus	C	ERBB4	101103044	transcript	XM_004004895.3	intron_variant	MODIFIER	1/27	c.83-65276A>G							3.9615	5.5896	+			2066
Q_02_02	2	NC_019459.2:212947601_T/C	212947601	rs422105401	minus	C	ERBB4	101103044	transcript	XM_004004896.3	intron_variant	MODIFIER	1/26	c.83-65276A>G							3.9615	5.5896	+			2066
Q_02_02	2	NC_019459.2:212947601_T/C	212947601	rs422105401	minus	C	ERBB4	101103044	transcript	XM_004004897.3	intron_variant	MODIFIER	1/26	c.83-65276A>G							3.9615	5.5896	+			2066
Q_02_02	2	NC_019459.2:212947601_T/C	212947601	rs422105401	minus	C	ERBB4	101103044	transcript	XM_004004898.3	intron_variant	MODIFIER	1/27	c.83-65276A>G							3.9615	5.5896	+			2066
Q_02_02	2	NC_019459.2:212948455_G/T	212948455	rs405272178	minus	T	ERBB4	101103044	transcript	XM_004004895.3	intron_variant	MODIFIER	1/27	c.83-66130C>A							4.3047	5.5896	+			2066
Q_02_02	2	NC_019459.2:212948455_G/T	212948455	rs405272178	minus	T	ERBB4	101103044	transcript	XM_004004896.3	intron_variant	MODIFIER	1/26	c.83-66130C>A							4.3047	5.5896	+			2066
Q_02_02	2	NC_019459.2:212948455_G/T	212948455	rs405272178	minus	T	ERBB4	101103044	transcript	XM_004004897.3	intron_variant	MODIFIER	1/26	c.83-66130C>A							4.3047	5.5896	+			2066
Q_02_02	2	NC_019459.2:212948455_G/T	212948455	rs405272178	minus	T	ERBB4	101103044	transcript	XM_004004898.3	intron_variant	MODIFIER	1/27	c.83-66130C>A							4.3047	5.5896	+			2066
Q_02_02	2	NC_019459.2:212948777_A/G	212948777	rs421151485	minus	G	ERBB4	101103044	transcript	XM_004004895.3	intron_variant	MODIFIER	1/27	c.83-66452T>C							4.9986	5.5896	+			2066
Q_02_02	2	NC_019459.2:212948777_A/G	212948777	rs421151485	minus	G	ERBB4	101103044	transcript	XM_004004896.3	intron_variant	MODIFIER	1/26	c.83-66452T>C							4.9986	5.5896	+			2066
Q_02_02	2	NC_019459.2:212948777_A/G	212948777	rs421151485	minus	G	ERBB4	101103044	transcript	XM_004004897.3	intron_variant	MODIFIER	1/26	c.83-66452T>C							4.9986	5.5896	+			2066
Q_02_02	2	NC_019459.2:212948777_A/G	212948777	rs421151485	minus	G	ERBB4	101103044	transcript	XM_004004898.3	intron_variant	MODIFIER	1/27	c.83-66452T>C							4.9986	5.5896	+			2066
Q_02_02	2	NC_019459.2:212982269_T/C	212982269		minus	C	ERBB4	101103044	transcript	XM_004004895.3	intron_variant	MODIFIER	1/27	c.83-99944A>G							4.2614	5.5896	+			2066
Q_02_02	2	NC_019459.2:212982269_T/C	212982269		minus	C	ERBB4	101103044	transcript	XM_004004896.3	intron_variant	MODIFIER	1/26	c.83-99944A>G							4.2614	5.5896	+			2066
Q_02_02	2	NC_019459.2:212982269_T/C	212982269		minus	C	ERBB4	101103044	transcript	XM_004004897.3	intron_variant	MODIFIER	1/26	c.83-99944A>G							4.2614	5.5896	+			2066
Q_02_02	2	NC_019459.2:212982269_T/C	212982269		minus	C	ERBB4	101103044	transcript	XM_004004898.3	intron_variant	MODIFIER	1/27	c.83-99944A>G							4.2614	5.5896	+			2066
Q_02_02	2	NC_019459.2:213062823_G/T	213062823	rs417386310	minus	T	ERBB4	101103044	transcript	XM_004004895.3	intron_variant	MODIFIER	1/27	c.83-180498C>A							4.6938	5.5896	+			2066
Q_02_02	2	NC_019459.2:213062823_G/T	213062823	rs417386310	minus	T	ERBB4	101103044	transcript	XM_004004896.3	intron_variant	MODIFIER	1/26	c.83-180498C>A							4.6938	5.5896	+			2066
Q_02_02	2	NC_019459.2:213062823_G/T	213062823	rs417386310	minus	T	ERBB4	101103044	transcript	XM_004004897.3	intron_variant	MODIFIER	1/26	c.83-180498C>A							4.6938	5.5896	+			2066
Q_02_02	2	NC_019459.2:213062823_G/T	213062823	rs417386310	minus	T	ERBB4	101103044	transcript	XM_004004898.3	intron_variant	MODIFIER	1/27	c.83-180498C>A							4.6938	5.5896	+			2066
Q_02_02	2	NC_019459.2:213062912_C/T	213062912	rs428462808	minus	T	ERBB4	101103044	transcript	XM_004004895.3	intron_variant	MODIFIER	1/27	c.83-180587G>A							4.1993	5.5896	+			2066
Q_02_02	2	NC_019459.2:213062912_C/T	213062912	rs428462808	minus	T	ERBB4	101103044	transcript	XM_004004896.3	intron_variant	MODIFIER	1/26	c.83-180587G>A							4.1993	5.5896	+			2066
Q_02_02	2	NC_019459.2:213062912_C/T	213062912	rs428462808	minus	T	ERBB4	101103044	transcript	XM_004004897.3	intron_variant	MODIFIER	1/26	c.83-180587G>A							4.1993	5.5896	+			2066
Q_02_02	2	NC_019459.2:213062912_C/T	213062912	rs428462808	minus	T	ERBB4	101103044	transcript	XM_004004898.3	intron_variant	MODIFIER	1/27	c.83-180587G>A							4.1993	5.5896	+			2066
Q_02_02	2	NC_019459.2:213064202_A/G	213064202	rs400241095	minus	G	ERBB4	101103044	transcript	XM_004004895.3	intron_variant	MODIFIER	1/27	c.83-181877T>C							3.5965	5.5896	+			2066
Q_02_02	2	NC_019459.2:213064202_A/G	213064202	rs400241095	minus	G	ERBB4	101103044	transcript	XM_004004896.3	intron_variant	MODIFIER	1/26	c.83-181877T>C							3.5965	5.5896	+			2066
Q_02_02	2	NC_019459.2:213064202_A/G	213064202	rs400241095	minus	G	ERBB4	101103044	transcript	XM_004004897.3	intron_variant	MODIFIER	1/26	c.83-181877T>C							3.5965	5.5896	+			2066
Q_02_02	2	NC_019459.2:213064202_A/G	213064202	rs400241095	minus	G	ERBB4	101103044	transcript	XM_004004898.3	intron_variant	MODIFIER	1/27	c.83-181877T>C							3.5965	5.5896	+			2066
Q_02_02	2	NC_019459.2:213089416_G/A	213089416	rs422755836	minus	A	ERBB4	101103044	transcript	XM_004004895.3	intron_variant	MODIFIER	1/27	c.83-207091C>T							3.9045	5.5896	+			2066
Q_02_02	2	NC_019459.2:213089416_G/A	213089416	rs422755836	minus	A	ERBB4	101103044	transcript	XM_004004896.3	intron_variant	MODIFIER	1/26	c.83-207091C>T							3.9045	5.5896	+			2066
Q_02_02	2	NC_019459.2:213089416_G/A	213089416	rs422755836	minus	A	ERBB4	101103044	transcript	XM_004004897.3	intron_variant	MODIFIER	1/26	c.83-207091C>T							3.9045	5.5896	+			2066
Q_02_02	2	NC_019459.2:213089416_G/A	213089416	rs422755836	minus	A	ERBB4	101103044	transcript	XM_004004898.3	intron_variant	MODIFIER	1/27	c.83-207091C>T							3.9045	5.5896	+			2066
Q_02_02	2	NC_019459.2:213095018_T/C	213095018	rs404365910	minus	C	ERBB4	101103044	transcript	XM_004004895.3	intron_variant	MODIFIER	1/27	c.83-212693A>G							3.8562	5.5896	+			2066
Q_02_02	2	NC_019459.2:213095018_T/C	213095018	rs404365910	minus	C	ERBB4	101103044	transcript	XM_004004896.3	intron_variant	MODIFIER	1/26	c.83-212693A>G							3.8562	5.5896	+			2066
Q_02_02	2	NC_019459.2:213095018_T/C	213095018	rs404365910	minus	C	ERBB4	101103044	transcript	XM_004004897.3	intron_variant	MODIFIER	1/26	c.83-212693A>G							3.8562	5.5896	+			2066
Q_02_02	2	NC_019459.2:213095018_T/C	213095018	rs404365910	minus	C	ERBB4	101103044	transcript	XM_004004898.3	intron_variant	MODIFIER	1/27	c.83-212693A>G							3.8562	5.5896	+			2066
Q_02_02	2	NC_019459.2:213096493_A/G	213096493	rs401216940	minus	G	ERBB4	101103044	transcript	XM_004004895.3	intron_variant	MODIFIER	1/27	c.83-214168T>C							3.851	5.5896	+			2066
Q_02_02	2	NC_019459.2:213096493_A/G	213096493	rs401216940	minus	G	ERBB4	101103044	transcript	XM_004004896.3	intron_variant	MODIFIER	1/26	c.83-214168T>C							3.851	5.5896	+			2066
Q_02_02	2	NC_019459.2:213096493_A/G	213096493	rs401216940	minus	G	ERBB4	101103044	transcript	XM_004004897.3	intron_variant	MODIFIER	1/26	c.83-214168T>C							3.851	5.5896	+			2066
Q_02_02	2	NC_019459.2:213096493_A/G	213096493	rs401216940	minus	G	ERBB4	101103044	transcript	XM_004004898.3	intron_variant	MODIFIER	1/27	c.83-214168T>C							3.851	5.5896	+			2066
Q_02_02	2	NC_019459.2:213096503_T/G	213096503	rs413430978	minus	G	ERBB4	101103044	transcript	XM_004004895.3	intron_variant	MODIFIER	1/27	c.83-214178A>C							3.851	5.5896	+			2066
Q_02_02	2	NC_019459.2:213096503_T/G	213096503	rs413430978	minus	G	ERBB4	101103044	transcript	XM_004004896.3	intron_variant	MODIFIER	1/26	c.83-214178A>C							3.851	5.5896	+			2066
Q_02_02	2	NC_019459.2:213096503_T/G	213096503	rs413430978	minus	G	ERBB4	101103044	transcript	XM_004004897.3	intron_variant	MODIFIER	1/26	c.83-214178A>C							3.851	5.5896	+			2066
Q_02_02	2	NC_019459.2:213096503_T/G	213096503	rs413430978	minus	G	ERBB4	101103044	transcript	XM_004004898.3	intron_variant	MODIFIER	1/27	c.83-214178A>C							3.851	5.5896	+			2066
Q_02_02	2	NC_019459.2:213116904_T/C	213116904	rs419980389	minus	C	ERBB4	101103044	transcript	XM_004004895.3	intron_variant	MODIFIER	1/27	c.83-234579A>G							3.9114	5.5896	+			2066
Q_02_02	2	NC_019459.2:213116904_T/C	213116904	rs419980389	minus	C	ERBB4	101103044	transcript	XM_004004896.3	intron_variant	MODIFIER	1/26	c.83-234579A>G							3.9114	5.5896	+			2066
Q_02_02	2	NC_019459.2:213116904_T/C	213116904	rs419980389	minus	C	ERBB4	101103044	transcript	XM_004004897.3	intron_variant	MODIFIER	1/26	c.83-234579A>G							3.9114	5.5896	+			2066
Q_02_02	2	NC_019459.2:213116904_T/C	213116904	rs419980389	minus	C	ERBB4	101103044	transcript	XM_004004898.3	intron_variant	MODIFIER	1/27	c.83-234579A>G							3.9114	5.5896	+			2066
Q_02_02	2	NC_019459.2:213121815_G/T	213121815	rs416962678	minus	T	ERBB4	101103044	transcript	XM_004004895.3	intron_variant	MODIFIER	1/27	c.83-239490C>A							3.749	5.5896	+			2066
Q_02_02	2	NC_019459.2:213121815_G/T	213121815	rs416962678	minus	T	ERBB4	101103044	transcript	XM_004004896.3	intron_variant	MODIFIER	1/26	c.83-239490C>A							3.749	5.5896	+			2066
Q_02_02	2	NC_019459.2:213121815_G/T	213121815	rs416962678	minus	T	ERBB4	101103044	transcript	XM_004004897.3	intron_variant	MODIFIER	1/26	c.83-239490C>A							3.749	5.5896	+			2066
Q_02_02	2	NC_019459.2:213121815_G/T	213121815	rs416962678	minus	T	ERBB4	101103044	transcript	XM_004004898.3	intron_variant	MODIFIER	1/27	c.83-239490C>A							3.749	5.5896	+			2066
Q_02_02	2	NC_019459.2:213121850_A/C	213121850	rs594044659	minus	C	ERBB4	101103044	transcript	XM_004004895.3	intron_variant	MODIFIER	1/27	c.83-239525T>G							3.8032	5.5896	+			2066
Q_02_02	2	NC_019459.2:213121850_A/C	213121850	rs594044659	minus	C	ERBB4	101103044	transcript	XM_004004896.3	intron_variant	MODIFIER	1/26	c.83-239525T>G							3.8032	5.5896	+			2066
Q_02_02	2	NC_019459.2:213121850_A/C	213121850	rs594044659	minus	C	ERBB4	101103044	transcript	XM_004004897.3	intron_variant	MODIFIER	1/26	c.83-239525T>G							3.8032	5.5896	+			2066
Q_02_02	2	NC_019459.2:213121850_A/C	213121850	rs594044659	minus	C	ERBB4	101103044	transcript	XM_004004898.3	intron_variant	MODIFIER	1/27	c.83-239525T>G							3.8032	5.5896	+			2066
Q_02_02	2	NC_019459.2:213122321_G/A	213122321	rs414588389	minus	A	ERBB4	101103044	transcript	XM_004004895.3	intron_variant	MODIFIER	1/27	c.83-239996C>T							3.8456	5.5896	+			2066
Q_02_02	2	NC_019459.2:213122321_G/A	213122321	rs414588389	minus	A	ERBB4	101103044	transcript	XM_004004896.3	intron_variant	MODIFIER	1/26	c.83-239996C>T							3.8456	5.5896	+			2066
Q_02_02	2	NC_019459.2:213122321_G/A	213122321	rs414588389	minus	A	ERBB4	101103044	transcript	XM_004004897.3	intron_variant	MODIFIER	1/26	c.83-239996C>T							3.8456	5.5896	+			2066
Q_02_02	2	NC_019459.2:213122321_G/A	213122321	rs414588389	minus	A	ERBB4	101103044	transcript	XM_004004898.3	intron_variant	MODIFIER	1/27	c.83-239996C>T							3.8456	5.5896	+			2066
Q_02_02	2	NC_019459.2:213176359_T/G	213176359	rs416201116	minus	G	ERBB4	101103044	transcript	XM_004004895.3	intron_variant	MODIFIER	1/27	c.82+209088A>C							3.7012	5.5896	+			2066
Q_02_02	2	NC_019459.2:213176359_T/G	213176359	rs416201116	minus	G	ERBB4	101103044	transcript	XM_004004896.3	intron_variant	MODIFIER	1/26	c.82+209088A>C							3.7012	5.5896	+			2066
Q_02_02	2	NC_019459.2:213176359_T/G	213176359	rs416201116	minus	G	ERBB4	101103044	transcript	XM_004004897.3	intron_variant	MODIFIER	1/26	c.82+209088A>C							3.7012	5.5896	+			2066
Q_02_02	2	NC_019459.2:213176359_T/G	213176359	rs416201116	minus	G	ERBB4	101103044	transcript	XM_004004898.3	intron_variant	MODIFIER	1/27	c.82+209088A>C							3.7012	5.5896	+			2066
Q_02_02	2	NC_019459.2:213176527_C/T	213176527	rs417051623	minus	T	ERBB4	101103044	transcript	XM_004004895.3	intron_variant	MODIFIER	1/27	c.82+208920G>A							3.7072	5.5896	+			2066
Q_02_02	2	NC_019459.2:213176527_C/T	213176527	rs417051623	minus	T	ERBB4	101103044	transcript	XM_004004896.3	intron_variant	MODIFIER	1/26	c.82+208920G>A							3.7072	5.5896	+			2066
Q_02_02	2	NC_019459.2:213176527_C/T	213176527	rs417051623	minus	T	ERBB4	101103044	transcript	XM_004004897.3	intron_variant	MODIFIER	1/26	c.82+208920G>A							3.7072	5.5896	+			2066
Q_02_02	2	NC_019459.2:213176527_C/T	213176527	rs417051623	minus	T	ERBB4	101103044	transcript	XM_004004898.3	intron_variant	MODIFIER	1/27	c.82+208920G>A							3.7072	5.5896	+			2066
Q_02_02	2	NC_019459.2:213176540_T/C	213176540	rs407753393	minus	C	ERBB4	101103044	transcript	XM_004004895.3	intron_variant	MODIFIER	1/27	c.82+208907A>G							3.7072	5.5896	+			2066
Q_02_02	2	NC_019459.2:213176540_T/C	213176540	rs407753393	minus	C	ERBB4	101103044	transcript	XM_004004896.3	intron_variant	MODIFIER	1/26	c.82+208907A>G							3.7072	5.5896	+			2066
Q_02_02	2	NC_019459.2:213176540_T/C	213176540	rs407753393	minus	C	ERBB4	101103044	transcript	XM_004004897.3	intron_variant	MODIFIER	1/26	c.82+208907A>G							3.7072	5.5896	+			2066
Q_02_02	2	NC_019459.2:213176540_T/C	213176540	rs407753393	minus	C	ERBB4	101103044	transcript	XM_004004898.3	intron_variant	MODIFIER	1/27	c.82+208907A>G							3.7072	5.5896	+			2066
Q_02_02	2	NC_019459.2:213176625_A/C	213176625	rs414875911	minus	C	ERBB4	101103044	transcript	XM_004004895.3	intron_variant	MODIFIER	1/27	c.82+208822T>G							3.7074	5.5896	+			2066
Q_02_02	2	NC_019459.2:213176625_A/C	213176625	rs414875911	minus	C	ERBB4	101103044	transcript	XM_004004896.3	intron_variant	MODIFIER	1/26	c.82+208822T>G							3.7074	5.5896	+			2066
Q_02_02	2	NC_019459.2:213176625_A/C	213176625	rs414875911	minus	C	ERBB4	101103044	transcript	XM_004004897.3	intron_variant	MODIFIER	1/26	c.82+208822T>G							3.7074	5.5896	+			2066
Q_02_02	2	NC_019459.2:213176625_A/C	213176625	rs414875911	minus	C	ERBB4	101103044	transcript	XM_004004898.3	intron_variant	MODIFIER	1/27	c.82+208822T>G							3.7074	5.5896	+			2066
Q_02_02	2	NC_019459.2:213187899_C/T	213187899	rs403916681	minus	T	ERBB4	101103044	transcript	XM_004004895.3	intron_variant	MODIFIER	1/27	c.82+197548G>A							3.8312	5.5896	+			2066
Q_02_02	2	NC_019459.2:213187899_C/T	213187899	rs403916681	minus	T	ERBB4	101103044	transcript	XM_004004896.3	intron_variant	MODIFIER	1/26	c.82+197548G>A							3.8312	5.5896	+			2066
Q_02_02	2	NC_019459.2:213187899_C/T	213187899	rs403916681	minus	T	ERBB4	101103044	transcript	XM_004004897.3	intron_variant	MODIFIER	1/26	c.82+197548G>A							3.8312	5.5896	+			2066
Q_02_02	2	NC_019459.2:213187899_C/T	213187899	rs403916681	minus	T	ERBB4	101103044	transcript	XM_004004898.3	intron_variant	MODIFIER	1/27	c.82+197548G>A							3.8312	5.5896	+			2066
Q_02_02	2	NC_019459.2:213189532_T/G	213189532	rs423251871	minus	G	ERBB4	101103044	transcript	XM_004004895.3	intron_variant	MODIFIER	1/27	c.82+195915A>C							3.9155	5.5896	+			2066
Q_02_02	2	NC_019459.2:213189532_T/G	213189532	rs423251871	minus	G	ERBB4	101103044	transcript	XM_004004896.3	intron_variant	MODIFIER	1/26	c.82+195915A>C							3.9155	5.5896	+			2066
Q_02_02	2	NC_019459.2:213189532_T/G	213189532	rs423251871	minus	G	ERBB4	101103044	transcript	XM_004004897.3	intron_variant	MODIFIER	1/26	c.82+195915A>C							3.9155	5.5896	+			2066
Q_02_02	2	NC_019459.2:213189532_T/G	213189532	rs423251871	minus	G	ERBB4	101103044	transcript	XM_004004898.3	intron_variant	MODIFIER	1/27	c.82+195915A>C							3.9155	5.5896	+			2066
Q_02_02	2	NC_019459.2:213189924_C/A	213189924	rs400906661	minus	A	ERBB4	101103044	transcript	XM_004004895.3	intron_variant	MODIFIER	1/27	c.82+195523G>T							3.9149	5.5896	+			2066
Q_02_02	2	NC_019459.2:213189924_C/A	213189924	rs400906661	minus	A	ERBB4	101103044	transcript	XM_004004896.3	intron_variant	MODIFIER	1/26	c.82+195523G>T							3.9149	5.5896	+			2066
Q_02_02	2	NC_019459.2:213189924_C/A	213189924	rs400906661	minus	A	ERBB4	101103044	transcript	XM_004004897.3	intron_variant	MODIFIER	1/26	c.82+195523G>T							3.9149	5.5896	+			2066
Q_02_02	2	NC_019459.2:213189924_C/A	213189924	rs400906661	minus	A	ERBB4	101103044	transcript	XM_004004898.3	intron_variant	MODIFIER	1/27	c.82+195523G>T							3.9149	5.5896	+			2066
Q_02_02	2	NC_019459.2:213191394_A/C	213191394	rs159567574	minus	C	ERBB4	101103044	transcript	XM_004004895.3	intron_variant	MODIFIER	1/27	c.82+194053T>G							3.9129	5.5896	+			2066
Q_02_02	2	NC_019459.2:213191394_A/C	213191394	rs159567574	minus	C	ERBB4	101103044	transcript	XM_004004896.3	intron_variant	MODIFIER	1/26	c.82+194053T>G							3.9129	5.5896	+			2066
Q_02_02	2	NC_019459.2:213191394_A/C	213191394	rs159567574	minus	C	ERBB4	101103044	transcript	XM_004004897.3	intron_variant	MODIFIER	1/26	c.82+194053T>G							3.9129	5.5896	+			2066
Q_02_02	2	NC_019459.2:213191394_A/C	213191394	rs159567574	minus	C	ERBB4	101103044	transcript	XM_004004898.3	intron_variant	MODIFIER	1/27	c.82+194053T>G							3.9129	5.5896	+			2066
Q_02_02	2	NC_019459.2:213196136_C/T	213196136		minus	T	ERBB4	101103044	transcript	XM_004004895.3	intron_variant	MODIFIER	1/27	c.82+189311G>A							3.7244	5.5896	+			2066
Q_02_02	2	NC_019459.2:213196136_C/T	213196136		minus	T	ERBB4	101103044	transcript	XM_004004896.3	intron_variant	MODIFIER	1/26	c.82+189311G>A							3.7244	5.5896	+			2066
Q_02_02	2	NC_019459.2:213196136_C/T	213196136		minus	T	ERBB4	101103044	transcript	XM_004004897.3	intron_variant	MODIFIER	1/26	c.82+189311G>A							3.7244	5.5896	+			2066
Q_02_02	2	NC_019459.2:213196136_C/T	213196136		minus	T	ERBB4	101103044	transcript	XM_004004898.3	intron_variant	MODIFIER	1/27	c.82+189311G>A							3.7244	5.5896	+			2066
Q_02_02	2	NC_019459.2:213200213_T/C	213200213		minus	C	ERBB4	101103044	transcript	XM_004004895.3	intron_variant	MODIFIER	1/27	c.82+185234A>G							4.899	5.5896	+			2066
Q_02_02	2	NC_019459.2:213200213_T/C	213200213		minus	C	ERBB4	101103044	transcript	XM_004004896.3	intron_variant	MODIFIER	1/26	c.82+185234A>G							4.899	5.5896	+			2066
Q_02_02	2	NC_019459.2:213200213_T/C	213200213		minus	C	ERBB4	101103044	transcript	XM_004004897.3	intron_variant	MODIFIER	1/26	c.82+185234A>G							4.899	5.5896	+			2066
Q_02_02	2	NC_019459.2:213200213_T/C	213200213		minus	C	ERBB4	101103044	transcript	XM_004004898.3	intron_variant	MODIFIER	1/27	c.82+185234A>G							4.899	5.5896	+			2066
Q_02_02	2	NC_019459.2:213332158_G/A	213332158	rs413053270	minus	A	ERBB4	101103044	transcript	XM_004004895.3	intron_variant	MODIFIER	1/27	c.82+53289C>T							3.5965	5.5896	+			2066
Q_02_02	2	NC_019459.2:213332158_G/A	213332158	rs413053270	minus	A	ERBB4	101103044	transcript	XM_004004896.3	intron_variant	MODIFIER	1/26	c.82+53289C>T							3.5965	5.5896	+			2066
Q_02_02	2	NC_019459.2:213332158_G/A	213332158	rs413053270	minus	A	ERBB4	101103044	transcript	XM_004004897.3	intron_variant	MODIFIER	1/26	c.82+53289C>T							3.5965	5.5896	+			2066
Q_02_02	2	NC_019459.2:213332158_G/A	213332158	rs413053270	minus	A	ERBB4	101103044	transcript	XM_004004898.3	intron_variant	MODIFIER	1/27	c.82+53289C>T							3.5965	5.5896	+			2066
Q_02_02	2	NC_019459.2:213333202_C/T	213333202	rs404555771	minus	T	ERBB4	101103044	transcript	XM_004004895.3	intron_variant	MODIFIER	1/27	c.82+52245G>A							3.6085	5.5896	+			2066
Q_02_02	2	NC_019459.2:213333202_C/T	213333202	rs404555771	minus	T	ERBB4	101103044	transcript	XM_004004896.3	intron_variant	MODIFIER	1/26	c.82+52245G>A							3.6085	5.5896	+			2066
Q_02_02	2	NC_019459.2:213333202_C/T	213333202	rs404555771	minus	T	ERBB4	101103044	transcript	XM_004004897.3	intron_variant	MODIFIER	1/26	c.82+52245G>A							3.6085	5.5896	+			2066
Q_02_02	2	NC_019459.2:213333202_C/T	213333202	rs404555771	minus	T	ERBB4	101103044	transcript	XM_004004898.3	intron_variant	MODIFIER	1/27	c.82+52245G>A							3.6085	5.5896	+			2066
Q_02_02	2	NC_019459.2:213334457_T/C	213334457	rs159567663	minus	C	ERBB4	101103044	transcript	XM_004004895.3	intron_variant	MODIFIER	1/27	c.82+50990A>G							3.6075	5.5896	+			2066
Q_02_02	2	NC_019459.2:213334457_T/C	213334457	rs159567663	minus	C	ERBB4	101103044	transcript	XM_004004896.3	intron_variant	MODIFIER	1/26	c.82+50990A>G							3.6075	5.5896	+			2066
Q_02_02	2	NC_019459.2:213334457_T/C	213334457	rs159567663	minus	C	ERBB4	101103044	transcript	XM_004004897.3	intron_variant	MODIFIER	1/26	c.82+50990A>G							3.6075	5.5896	+			2066
Q_02_02	2	NC_019459.2:213334457_T/C	213334457	rs159567663	minus	C	ERBB4	101103044	transcript	XM_004004898.3	intron_variant	MODIFIER	1/27	c.82+50990A>G							3.6075	5.5896	+			2066
Q_02_02	2	NC_019459.2:213335666_C/T	213335666	rs416673405	minus	T	ERBB4	101103044	transcript	XM_004004895.3	intron_variant	MODIFIER	1/27	c.82+49781G>A							3.6044	5.5896	+			2066
Q_02_02	2	NC_019459.2:213335666_C/T	213335666	rs416673405	minus	T	ERBB4	101103044	transcript	XM_004004896.3	intron_variant	MODIFIER	1/26	c.82+49781G>A							3.6044	5.5896	+			2066
Q_02_02	2	NC_019459.2:213335666_C/T	213335666	rs416673405	minus	T	ERBB4	101103044	transcript	XM_004004897.3	intron_variant	MODIFIER	1/26	c.82+49781G>A							3.6044	5.5896	+			2066
Q_02_02	2	NC_019459.2:213335666_C/T	213335666	rs416673405	minus	T	ERBB4	101103044	transcript	XM_004004898.3	intron_variant	MODIFIER	1/27	c.82+49781G>A							3.6044	5.5896	+			2066
Q_02_02	2	NC_019459.2:213338784_T/C	213338784	rs405153907	minus	C	ERBB4	101103044	transcript	XM_004004895.3	intron_variant	MODIFIER	1/27	c.82+46663A>G							3.5983	5.5896	+			2066
Q_02_02	2	NC_019459.2:213338784_T/C	213338784	rs405153907	minus	C	ERBB4	101103044	transcript	XM_004004896.3	intron_variant	MODIFIER	1/26	c.82+46663A>G							3.5983	5.5896	+			2066
Q_02_02	2	NC_019459.2:213338784_T/C	213338784	rs405153907	minus	C	ERBB4	101103044	transcript	XM_004004897.3	intron_variant	MODIFIER	1/26	c.82+46663A>G							3.5983	5.5896	+			2066
Q_02_02	2	NC_019459.2:213338784_T/C	213338784	rs405153907	minus	C	ERBB4	101103044	transcript	XM_004004898.3	intron_variant	MODIFIER	1/27	c.82+46663A>G							3.5983	5.5896	+			2066
Q_02_02	2	NC_019459.2:213339220_T/C	213339220	rs406884447	minus	C	ERBB4	101103044	transcript	XM_004004895.3	intron_variant	MODIFIER	1/27	c.82+46227A>G							3.5976	5.5896	+			2066
Q_02_02	2	NC_019459.2:213339220_T/C	213339220	rs406884447	minus	C	ERBB4	101103044	transcript	XM_004004896.3	intron_variant	MODIFIER	1/26	c.82+46227A>G							3.5976	5.5896	+			2066
Q_02_02	2	NC_019459.2:213339220_T/C	213339220	rs406884447	minus	C	ERBB4	101103044	transcript	XM_004004897.3	intron_variant	MODIFIER	1/26	c.82+46227A>G							3.5976	5.5896	+			2066
Q_02_02	2	NC_019459.2:213339220_T/C	213339220	rs406884447	minus	C	ERBB4	101103044	transcript	XM_004004898.3	intron_variant	MODIFIER	1/27	c.82+46227A>G							3.5976	5.5896	+			2066
Q_02_02	2	NC_019459.2:213339294_A/G	213339294	rs422202481	minus	G	ERBB4	101103044	transcript	XM_004004895.3	intron_variant	MODIFIER	1/27	c.82+46153T>C							3.5981	5.5896	+			2066
Q_02_02	2	NC_019459.2:213339294_A/G	213339294	rs422202481	minus	G	ERBB4	101103044	transcript	XM_004004896.3	intron_variant	MODIFIER	1/26	c.82+46153T>C							3.5981	5.5896	+			2066
Q_02_02	2	NC_019459.2:213339294_A/G	213339294	rs422202481	minus	G	ERBB4	101103044	transcript	XM_004004897.3	intron_variant	MODIFIER	1/26	c.82+46153T>C							3.5981	5.5896	+			2066
Q_02_02	2	NC_019459.2:213339294_A/G	213339294	rs422202481	minus	G	ERBB4	101103044	transcript	XM_004004898.3	intron_variant	MODIFIER	1/27	c.82+46153T>C							3.5981	5.5896	+			2066
Q_02_02	2	NC_019459.2:213339969_A/G	213339969	rs588652470	minus	G	ERBB4	101103044	transcript	XM_004004895.3	intron_variant	MODIFIER	1/27	c.82+45478T>C							3.5934	5.5896	+			2066
Q_02_02	2	NC_019459.2:213339969_A/G	213339969	rs588652470	minus	G	ERBB4	101103044	transcript	XM_004004896.3	intron_variant	MODIFIER	1/26	c.82+45478T>C							3.5934	5.5896	+			2066
Q_02_02	2	NC_019459.2:213339969_A/G	213339969	rs588652470	minus	G	ERBB4	101103044	transcript	XM_004004897.3	intron_variant	MODIFIER	1/26	c.82+45478T>C							3.5934	5.5896	+			2066
Q_02_02	2	NC_019459.2:213339969_A/G	213339969	rs588652470	minus	G	ERBB4	101103044	transcript	XM_004004898.3	intron_variant	MODIFIER	1/27	c.82+45478T>C							3.5934	5.5896	+			2066
Q_02_02	2	NC_019459.2:213377023_T/C	213377023	rs424446797	minus	C	ERBB4	101103044	transcript	XM_004004895.3	intron_variant	MODIFIER	1/27	c.82+8424A>G							4.6032	5.5896	+			2066
Q_02_02	2	NC_019459.2:213377023_T/C	213377023	rs424446797	minus	C	ERBB4	101103044	transcript	XM_004004896.3	intron_variant	MODIFIER	1/26	c.82+8424A>G							4.6032	5.5896	+			2066
Q_02_02	2	NC_019459.2:213377023_T/C	213377023	rs424446797	minus	C	ERBB4	101103044	transcript	XM_004004897.3	intron_variant	MODIFIER	1/26	c.82+8424A>G							4.6032	5.5896	+			2066
Q_02_02	2	NC_019459.2:213377023_T/C	213377023	rs424446797	minus	C	ERBB4	101103044	transcript	XM_004004898.3	intron_variant	MODIFIER	1/27	c.82+8424A>G							4.6032	5.5896	+			2066
Q_02_02	2	NC_019459.2:213377212_G/T	213377212	rs426224704	minus	T	ERBB4	101103044	transcript	XM_004004895.3	intron_variant	MODIFIER	1/27	c.82+8235C>A							4.6015	5.5896	+			2066
Q_02_02	2	NC_019459.2:213377212_G/T	213377212	rs426224704	minus	T	ERBB4	101103044	transcript	XM_004004896.3	intron_variant	MODIFIER	1/26	c.82+8235C>A							4.6015	5.5896	+			2066
Q_02_02	2	NC_019459.2:213377212_G/T	213377212	rs426224704	minus	T	ERBB4	101103044	transcript	XM_004004897.3	intron_variant	MODIFIER	1/26	c.82+8235C>A							4.6015	5.5896	+			2066
Q_02_02	2	NC_019459.2:213377212_G/T	213377212	rs426224704	minus	T	ERBB4	101103044	transcript	XM_004004898.3	intron_variant	MODIFIER	1/27	c.82+8235C>A							4.6015	5.5896	+			2066
Q_02_02	2	NC_019459.2:213377888_T/C	213377888	rs429867269	minus	C	ERBB4	101103044	transcript	XM_004004895.3	intron_variant	MODIFIER	1/27	c.82+7559A>G							4.9093	5.5896	+			2066
Q_02_02	2	NC_019459.2:213377888_T/C	213377888	rs429867269	minus	C	ERBB4	101103044	transcript	XM_004004896.3	intron_variant	MODIFIER	1/26	c.82+7559A>G							4.9093	5.5896	+			2066
Q_02_02	2	NC_019459.2:213377888_T/C	213377888	rs429867269	minus	C	ERBB4	101103044	transcript	XM_004004897.3	intron_variant	MODIFIER	1/26	c.82+7559A>G							4.9093	5.5896	+			2066
Q_02_02	2	NC_019459.2:213377888_T/C	213377888	rs429867269	minus	C	ERBB4	101103044	transcript	XM_004004898.3	intron_variant	MODIFIER	1/27	c.82+7559A>G							4.9093	5.5896	+			2066
Q_02_02	2	NC_019459.2:213378906_G/A	213378906	rs398796205	minus	A	ERBB4	101103044	transcript	XM_004004895.3	intron_variant	MODIFIER	1/27	c.82+6541C>T							4.8559	5.5896	+			2066
Q_02_02	2	NC_019459.2:213378906_G/A	213378906	rs398796205	minus	A	ERBB4	101103044	transcript	XM_004004896.3	intron_variant	MODIFIER	1/26	c.82+6541C>T							4.8559	5.5896	+			2066
Q_02_02	2	NC_019459.2:213378906_G/A	213378906	rs398796205	minus	A	ERBB4	101103044	transcript	XM_004004897.3	intron_variant	MODIFIER	1/26	c.82+6541C>T							4.8559	5.5896	+			2066
Q_02_02	2	NC_019459.2:213378906_G/A	213378906	rs398796205	minus	A	ERBB4	101103044	transcript	XM_004004898.3	intron_variant	MODIFIER	1/27	c.82+6541C>T							4.8559	5.5896	+			2066
Q_02_02	2	NC_019459.2:213380187_A/G	213380187	rs404768743	minus	G	ERBB4	101103044	transcript	XM_004004895.3	intron_variant	MODIFIER	1/27	c.82+5260T>C							4.9975	5.5896	+			2066
Q_02_02	2	NC_019459.2:213380187_A/G	213380187	rs404768743	minus	G	ERBB4	101103044	transcript	XM_004004896.3	intron_variant	MODIFIER	1/26	c.82+5260T>C							4.9975	5.5896	+			2066
Q_02_02	2	NC_019459.2:213380187_A/G	213380187	rs404768743	minus	G	ERBB4	101103044	transcript	XM_004004897.3	intron_variant	MODIFIER	1/26	c.82+5260T>C							4.9975	5.5896	+			2066
Q_02_02	2	NC_019459.2:213380187_A/G	213380187	rs404768743	minus	G	ERBB4	101103044	transcript	XM_004004898.3	intron_variant	MODIFIER	1/27	c.82+5260T>C							4.9975	5.5896	+			2066
Q_02_02	2	NC_019459.2:213381884_C/T	213381884	rs417666961	minus	T	ERBB4	101103044	transcript	XM_004004895.3	intron_variant	MODIFIER	1/27	c.82+3563G>A							5.3838	5.5896	+			2066
Q_02_02	2	NC_019459.2:213381884_C/T	213381884	rs417666961	minus	T	ERBB4	101103044	transcript	XM_004004896.3	intron_variant	MODIFIER	1/26	c.82+3563G>A							5.3838	5.5896	+			2066
Q_02_02	2	NC_019459.2:213381884_C/T	213381884	rs417666961	minus	T	ERBB4	101103044	transcript	XM_004004897.3	intron_variant	MODIFIER	1/26	c.82+3563G>A							5.3838	5.5896	+			2066
Q_02_02	2	NC_019459.2:213381884_C/T	213381884	rs417666961	minus	T	ERBB4	101103044	transcript	XM_004004898.3	intron_variant	MODIFIER	1/27	c.82+3563G>A							5.3838	5.5896	+			2066
Q_02_02	2	NC_019459.2:213383882_C/T	213383882	rs159567681	minus	T	ERBB4	101103044	transcript	XM_004004895.3	intron_variant	MODIFIER	1/27	c.82+1565G>A							4.9948	5.5896	+			2066
Q_02_02	2	NC_019459.2:213383882_C/T	213383882	rs159567681	minus	T	ERBB4	101103044	transcript	XM_004004896.3	intron_variant	MODIFIER	1/26	c.82+1565G>A							4.9948	5.5896	+			2066
Q_02_02	2	NC_019459.2:213383882_C/T	213383882	rs159567681	minus	T	ERBB4	101103044	transcript	XM_004004897.3	intron_variant	MODIFIER	1/26	c.82+1565G>A							4.9948	5.5896	+			2066
Q_02_02	2	NC_019459.2:213383882_C/T	213383882	rs159567681	minus	T	ERBB4	101103044	transcript	XM_004004898.3	intron_variant	MODIFIER	1/27	c.82+1565G>A							4.9948	5.5896	+			2066
Q_02_02	2	NC_019459.2:213386257_A/G	213386257	rs410939416		G	ERBB4-LOC105611887	101103044-105611887	intergenic_region	101103044-105611887	intergenic_region	MODIFIER		n.213386257A>G							5.0171	5.5896	+
Q_02_02	2	NC_019459.2:213386257_A/G	213386257	rs410939416	minus	G	ERBB4	101103044	transcript	XM_004004895.3	upstream_gene_variant	MODIFIER		c.-729T>C					274		5.0171	5.5896	+			2066
Q_02_02	2	NC_019459.2:213386257_A/G	213386257	rs410939416	minus	G	ERBB4	101103044	transcript	XM_004004896.3	upstream_gene_variant	MODIFIER		c.-729T>C					274		5.0171	5.5896	+			2066
Q_02_02	2	NC_019459.2:213386257_A/G	213386257	rs410939416	minus	G	ERBB4	101103044	transcript	XM_004004897.3	upstream_gene_variant	MODIFIER		c.-729T>C					275		5.0171	5.5896	+			2066
Q_02_02	2	NC_019459.2:213386257_A/G	213386257	rs410939416	minus	G	ERBB4	101103044	transcript	XM_004004898.3	upstream_gene_variant	MODIFIER		c.-729T>C					274		5.0171	5.5896	+			2066
Q_02_02	2	NC_019459.2:213391574_G/A	213391574	rs406999456		A	ERBB4-LOC105611887	101103044-105611887	intergenic_region	101103044-105611887	intergenic_region	MODIFIER		n.213391574G>A							3.7839	5.5896	+
Q_02_02	2	NC_019459.2:213391922_A/T	213391922	rs605820532		T	ERBB4-LOC105611887	101103044-105611887	intergenic_region	101103044-105611887	intergenic_region	MODIFIER		n.213391922A>T							5.4465	5.5896	+
Q_02_02	2	NC_019459.2:213392358_G/A	213392358	rs404315099		A	ERBB4-LOC105611887	101103044-105611887	intergenic_region	101103044-105611887	intergenic_region	MODIFIER		n.213392358G>A							4.9963	5.5896	+
Q_02_02	2	NC_019459.2:213392414_G/A	213392414	rs423662847		A	ERBB4-LOC105611887	101103044-105611887	intergenic_region	101103044-105611887	intergenic_region	MODIFIER		n.213392414G>A							4.9472	5.5896	+
Q_02_02	2	NC_019459.2:213396728_C/T	213396728	rs407585342		T	ERBB4-LOC105611887	101103044-105611887	intergenic_region	101103044-105611887	intergenic_region	MODIFIER		n.213396728C>T							4.1923	5.5896	+
Q_02_02	2	NC_019459.2:213396760_T/C	213396760	rs418850058		C	ERBB4-LOC105611887	101103044-105611887	intergenic_region	101103044-105611887	intergenic_region	MODIFIER		n.213396760T>C							5.5896	5.5896	+
Q_02_02	2	NC_019459.2:213396773_T/C	213396773	rs401362776		C	ERBB4-LOC105611887	101103044-105611887	intergenic_region	101103044-105611887	intergenic_region	MODIFIER		n.213396773T>C							4.0602	5.5896	+
Q_02_02	2	NC_019459.2:213396882_T/C	213396882	rs414414720		C	ERBB4-LOC105611887	101103044-105611887	intergenic_region	101103044-105611887	intergenic_region	MODIFIER		n.213396882T>C							3.9757	5.5896	+
Q_02_02	2	NC_019459.2:213631390_G/A	213631390	rs402331869		A	ERBB4-LOC105611887	101103044-105611887	intergenic_region	101103044-105611887	intergenic_region	MODIFIER		n.213631390G>A							4.2266	5.5896	+
Q_02_02	2	NC_019459.2:213634309_A/G	213634309	rs407997217		G	ERBB4-LOC105611887	101103044-105611887	intergenic_region	101103044-105611887	intergenic_region	MODIFIER		n.213634309A>G							4.224	5.5896	+
Q_02_02	2	NC_019459.2:213637101_G/A	213637101	rs430491381		A	ERBB4-LOC105611887	101103044-105611887	intergenic_region	101103044-105611887	intergenic_region	MODIFIER		n.213637101G>A							4.2218	5.5896	+
Q_02_02	2	NC_019459.2:213640620_T/C	213640620	rs403052139		C	ERBB4-LOC105611887	101103044-105611887	intergenic_region	101103044-105611887	intergenic_region	MODIFIER		n.213640620T>C							3.76	5.5896	+
Q_02_02	2	NC_019459.2:213641489_G/T	213641489	rs419592148		T	ERBB4-LOC105611887	101103044-105611887	intergenic_region	101103044-105611887	intergenic_region	MODIFIER		n.213641489G>T							4.0557	5.5896	+
Q_02_02	2	NC_019459.2:213641943_T/C	213641943	rs410860830		C	ERBB4-LOC105611887	101103044-105611887	intergenic_region	101103044-105611887	intergenic_region	MODIFIER		n.213641943T>C							4.2177	5.5896	+
Q_02_02	2	NC_019459.2:213656573_C/T	213656573	rs407537387		T	ERBB4-LOC105611887	101103044-105611887	intergenic_region	101103044-105611887	intergenic_region	MODIFIER		n.213656573C>T							4.2019	5.5896	+
Q_02_02	2	NC_019459.2:213656869_T/C	213656869	rs424128050		C	ERBB4-LOC105611887	101103044-105611887	intergenic_region	101103044-105611887	intergenic_region	MODIFIER		n.213656869T>C							4.2005	5.5896	+
Q_02_02	2	NC_019459.2:213657318_T/C	213657318	rs404878841		C	ERBB4-LOC105611887	101103044-105611887	intergenic_region	101103044-105611887	intergenic_region	MODIFIER		n.213657318T>C							4.2002	5.5896	+
Q_02_02	2	NC_019459.2:213657649_A/G	213657649	rs417573534		G	ERBB4-LOC105611887	101103044-105611887	intergenic_region	101103044-105611887	intergenic_region	MODIFIER		n.213657649A>G							4.2	5.5896	+
Q_02_02	2	NC_019459.2:213660225_A/G	213660225	rs429785810		G	ERBB4-LOC105611887	101103044-105611887	intergenic_region	101103044-105611887	intergenic_region	MODIFIER		n.213660225A>G							3.7397	5.5896	+
Q_02_02	2	NC_019459.2:213660238_A/G	213660238	rs404383961		G	ERBB4-LOC105611887	101103044-105611887	intergenic_region	101103044-105611887	intergenic_region	MODIFIER		n.213660238A>G							3.7415	5.5896	+
Q_02_02	2	NC_019459.2:213680273_G/A	213680273	rs398323278		A	ERBB4-LOC105611887	101103044-105611887	intergenic_region	101103044-105611887	intergenic_region	MODIFIER		n.213680273G>A							4.3156	5.5896	+
Q_02_02	2	NC_019459.2:213703157_G/A	213703157	rs596532026	plus	A	LOC105611887	105611887	transcript	XM_015092829.1	missense_variant	MODERATE	1/3	c.43G>A	p.Gly15Arg	43/1424	43/1002	15/333			0.7698	5.5896	-			#N/A
Q_02_02	2	NC_019459.2:213703203_C/T	213703203	rs415475516	plus	T	LOC105611887	105611887	transcript	XM_015092829.1	missense_variant	MODERATE	1/3	c.89C>T	p.Ser30Phe	89/1424	89/1002	30/333			0.3072	5.5896	-			#N/A
Q_02_02	2	NC_019459.2:213703211_A/C	213703211	rs429946474	plus	C	LOC105611887	105611887	transcript	XM_015092829.1	missense_variant	MODERATE	1/3	c.97A>C	p.Lys33Gln	97/1424	97/1002	33/333			0.4052	5.5896	-			#N/A
Q_02_02	2	NC_019459.2:213707791_A/C	213707791	rs601557427	plus	C	LOC105611887	105611887	transcript	XM_015092829.1	splice_acceptor_variant&intron_variant	HIGH	1/2	c.185-2A>C							0.7097	5.5896	-			#N/A
Q_02_02	2	NC_019459.2:213707870_A/G	213707870	rs407737475	plus	G	LOC105611887	105611887	transcript	XM_015092829.1	missense_variant	MODERATE	2/3	c.262A>G	p.Arg88Gly	262/1424	262/1002	88/333			0.7097	5.5896	-			#N/A
Q_02_02	2	NC_019459.2:213712639_C/G	213712639	rs1089702263	plus	G	LOC105611887	105611887	transcript	XM_015092829.1	missense_variant	MODERATE	3/3	c.317C>G	p.Pro106Arg	317/1424	317/1002	106/333			0.4151	5.5896	-			#N/A
Q_02_02	2	NC_019459.2:213712713_C/T	213712713	rs605749822	plus	T	LOC105611887	105611887	transcript	XM_015092829.1	missense_variant	MODERATE	3/3	c.391C>T	p.Arg131Cys	391/1424	391/1002	131/333			0.5438	5.5896	-			#N/A
Q_02_02	2	NC_019459.2:213712797_G/T	213712797	rs424868844	plus	T	LOC105611887	105611887	transcript	XM_015092829.1	missense_variant	MODERATE	3/3	c.475G>T	p.Ala159Ser	475/1424	475/1002	159/333			0.4708	5.5896	-			#N/A
Q_02_02	2	NC_019459.2:213712867_A/C	213712867	rs399373174	plus	C	LOC105611887	105611887	transcript	XM_015092829.1	missense_variant	MODERATE	3/3	c.545A>C	p.Gln182Pro	545/1424	545/1002	182/333			0.4036	5.5896	-			#N/A
Q_02_02	2	NC_019459.2:213712957_G/A	213712957	rs425884968	plus	A	LOC105611887	105611887	transcript	XM_015092829.1	missense_variant	MODERATE	3/3	c.635G>A	p.Arg212His	635/1424	635/1002	212/333			0.4169	5.5896	-			#N/A
Q_02_02	2	NC_019459.2:213712965_C/T	213712965	rs590398719	plus	T	LOC105611887	105611887	transcript	XM_015092829.1	missense_variant	MODERATE	3/3	c.643C>T	p.Arg215Cys	643/1424	643/1002	215/333			0.7096	5.5896	-			#N/A
Q_02_02	2	NC_019459.2:213712977_G/A	213712977	rs597893786	plus	A	LOC105611887	105611887	transcript	XM_015092829.1	missense_variant	MODERATE	3/3	c.655G>A	p.Val219Met	655/1424	655/1002	219/333			0.7096	5.5896	-			#N/A
Q_02_02	2	NC_019459.2:213713199_G/A	213713199	rs1090903044	plus	A	LOC105611887	105611887	transcript	XM_015092829.1	missense_variant	MODERATE	3/3	c.877G>A	p.Ala293Thr	877/1424	877/1002	293/333			0.4176	5.5896	-			#N/A
Q_02_02	2	NC_019459.2:213713318_G/T	213713318	rs408066879	plus	T	LOC105611887	105611887	transcript	XM_015092829.1	missense_variant	MODERATE	3/3	c.996G>T	p.Gln332His	996/1424	996/1002	332/333			0.2772	5.5896	-			#N/A
Q_02_02	2	NC_019459.2:213888858_C/T	213888858	rs427619953		T	LOC105610530-IKZF2	105610530-101103788	intergenic_region	105610530-101103788	intergenic_region	MODIFIER		n.213888858C>T							3.6624	5.5896	+
Q_02_02	2	NC_019459.2:213892409_C/T	213892409	rs412020567		T	LOC105610530-IKZF2	105610530-101103788	intergenic_region	105610530-101103788	intergenic_region	MODIFIER		n.213892409C>T							3.6722	5.5896	+
Q_02_02	2	NC_019459.2:213895104_G/A	213895104	rs420368938		A	LOC105610530-IKZF2	105610530-101103788	intergenic_region	105610530-101103788	intergenic_region	MODIFIER		n.213895104G>A							4.0503	5.5896	+
Q_02_02	2	NC_019459.2:213903598_G/C	213903598	rs419353201	minus	C	IKZF2	101103788	transcript	XM_004004899.3	3_prime_UTR_variant	MODIFIER	8/8	c.*4844C>G					4844		3.7061	5.5896	+			22807
Q_02_02	2	NC_019459.2:213903598_G/C	213903598	rs419353201	minus	C	IKZF2	101103788	transcript	XM_012145226.2	3_prime_UTR_variant	MODIFIER	10/10	c.*4844C>G					4844		3.7061	5.5896	+			22807
Q_02_02	2	NC_019459.2:213903598_G/C	213903598	rs419353201	minus	C	IKZF2	101103788	transcript	XM_012145231.2	3_prime_UTR_variant	MODIFIER	9/9	c.*4844C>G					4844		3.7061	5.5896	+			22807
Q_02_02	2	NC_019459.2:213903598_G/C	213903598	rs419353201	minus	C	IKZF2	101103788	transcript	XM_012145242.2	3_prime_UTR_variant	MODIFIER	9/9	c.*4844C>G					4844		3.7061	5.5896	+			22807
Q_02_02	2	NC_019459.2:213903598_G/C	213903598	rs419353201	minus	C	IKZF2	101103788	transcript	XM_012145263.2	3_prime_UTR_variant	MODIFIER	9/9	c.*4844C>G					4844		3.7061	5.5896	+			22807
Q_02_02	2	NC_019459.2:213903598_G/C	213903598	rs419353201	minus	C	IKZF2	101103788	transcript	XM_012145270.2	3_prime_UTR_variant	MODIFIER	9/9	c.*4844C>G					4844		3.7061	5.5896	+			22807
Q_02_02	2	NC_019459.2:213903598_G/C	213903598	rs419353201	minus	C	IKZF2	101103788	transcript	XM_012145279.2	3_prime_UTR_variant	MODIFIER	9/9	c.*4844C>G					4844		3.7061	5.5896	+			22807
Q_02_02	2	NC_019459.2:213903598_G/C	213903598	rs419353201	minus	C	IKZF2	101103788	transcript	XM_012145288.2	3_prime_UTR_variant	MODIFIER	8/8	c.*4844C>G					4844		3.7061	5.5896	+			22807
Q_02_02	2	NC_019459.2:213903598_G/C	213903598	rs419353201	minus	C	IKZF2	101103788	transcript	XM_012145300.2	3_prime_UTR_variant	MODIFIER	8/8	c.*4844C>G					4844		3.7061	5.5896	+			22807
Q_02_02	2	NC_019459.2:213903598_G/C	213903598	rs419353201	minus	C	IKZF2	101103788	transcript	XM_012145311.2	3_prime_UTR_variant	MODIFIER	8/8	c.*4844C>G					4844		3.7061	5.5896	+			22807
Q_02_02	2	NC_019459.2:213903598_G/C	213903598	rs419353201	minus	C	IKZF2	101103788	transcript	XM_012145322.2	3_prime_UTR_variant	MODIFIER	7/7	c.*4844C>G					4844		3.7061	5.5896	+			22807
Q_02_02	2	NC_019459.2:213905233_T/A	213905233	rs426136901	minus	A	IKZF2	101103788	transcript	XM_004004899.3	3_prime_UTR_variant	MODIFIER	8/8	c.*3209A>T					3209		3.6311	5.5896	+			22807
Q_02_02	2	NC_019459.2:213905233_T/A	213905233	rs426136901	minus	A	IKZF2	101103788	transcript	XM_012145226.2	3_prime_UTR_variant	MODIFIER	10/10	c.*3209A>T					3209		3.6311	5.5896	+			22807
Q_02_02	2	NC_019459.2:213905233_T/A	213905233	rs426136901	minus	A	IKZF2	101103788	transcript	XM_012145231.2	3_prime_UTR_variant	MODIFIER	9/9	c.*3209A>T					3209		3.6311	5.5896	+			22807
Q_02_02	2	NC_019459.2:213905233_T/A	213905233	rs426136901	minus	A	IKZF2	101103788	transcript	XM_012145242.2	3_prime_UTR_variant	MODIFIER	9/9	c.*3209A>T					3209		3.6311	5.5896	+			22807
Q_02_02	2	NC_019459.2:213905233_T/A	213905233	rs426136901	minus	A	IKZF2	101103788	transcript	XM_012145263.2	3_prime_UTR_variant	MODIFIER	9/9	c.*3209A>T					3209		3.6311	5.5896	+			22807
Q_02_02	2	NC_019459.2:213905233_T/A	213905233	rs426136901	minus	A	IKZF2	101103788	transcript	XM_012145270.2	3_prime_UTR_variant	MODIFIER	9/9	c.*3209A>T					3209		3.6311	5.5896	+			22807
Q_02_02	2	NC_019459.2:213905233_T/A	213905233	rs426136901	minus	A	IKZF2	101103788	transcript	XM_012145279.2	3_prime_UTR_variant	MODIFIER	9/9	c.*3209A>T					3209		3.6311	5.5896	+			22807
Q_02_02	2	NC_019459.2:213905233_T/A	213905233	rs426136901	minus	A	IKZF2	101103788	transcript	XM_012145288.2	3_prime_UTR_variant	MODIFIER	8/8	c.*3209A>T					3209		3.6311	5.5896	+			22807
Q_02_02	2	NC_019459.2:213905233_T/A	213905233	rs426136901	minus	A	IKZF2	101103788	transcript	XM_012145300.2	3_prime_UTR_variant	MODIFIER	8/8	c.*3209A>T					3209		3.6311	5.5896	+			22807
Q_02_02	2	NC_019459.2:213905233_T/A	213905233	rs426136901	minus	A	IKZF2	101103788	transcript	XM_012145311.2	3_prime_UTR_variant	MODIFIER	8/8	c.*3209A>T					3209		3.6311	5.5896	+			22807
Q_02_02	2	NC_019459.2:213905233_T/A	213905233	rs426136901	minus	A	IKZF2	101103788	transcript	XM_012145322.2	3_prime_UTR_variant	MODIFIER	7/7	c.*3209A>T					3209		3.6311	5.5896	+			22807
Q_02_02	2	NC_019459.2:213905262_C/T	213905262	rs404728305	minus	T	IKZF2	101103788	transcript	XM_004004899.3	3_prime_UTR_variant	MODIFIER	8/8	c.*3180G>A					3180		3.7298	5.5896	+			22807
Q_02_02	2	NC_019459.2:213905262_C/T	213905262	rs404728305	minus	T	IKZF2	101103788	transcript	XM_012145226.2	3_prime_UTR_variant	MODIFIER	10/10	c.*3180G>A					3180		3.7298	5.5896	+			22807
Q_02_02	2	NC_019459.2:213905262_C/T	213905262	rs404728305	minus	T	IKZF2	101103788	transcript	XM_012145231.2	3_prime_UTR_variant	MODIFIER	9/9	c.*3180G>A					3180		3.7298	5.5896	+			22807
Q_02_02	2	NC_019459.2:213905262_C/T	213905262	rs404728305	minus	T	IKZF2	101103788	transcript	XM_012145242.2	3_prime_UTR_variant	MODIFIER	9/9	c.*3180G>A					3180		3.7298	5.5896	+			22807
Q_02_02	2	NC_019459.2:213905262_C/T	213905262	rs404728305	minus	T	IKZF2	101103788	transcript	XM_012145263.2	3_prime_UTR_variant	MODIFIER	9/9	c.*3180G>A					3180		3.7298	5.5896	+			22807
Q_02_02	2	NC_019459.2:213905262_C/T	213905262	rs404728305	minus	T	IKZF2	101103788	transcript	XM_012145270.2	3_prime_UTR_variant	MODIFIER	9/9	c.*3180G>A					3180		3.7298	5.5896	+			22807
Q_02_02	2	NC_019459.2:213905262_C/T	213905262	rs404728305	minus	T	IKZF2	101103788	transcript	XM_012145279.2	3_prime_UTR_variant	MODIFIER	9/9	c.*3180G>A					3180		3.7298	5.5896	+			22807
Q_02_02	2	NC_019459.2:213905262_C/T	213905262	rs404728305	minus	T	IKZF2	101103788	transcript	XM_012145288.2	3_prime_UTR_variant	MODIFIER	8/8	c.*3180G>A					3180		3.7298	5.5896	+			22807
Q_02_02	2	NC_019459.2:213905262_C/T	213905262	rs404728305	minus	T	IKZF2	101103788	transcript	XM_012145300.2	3_prime_UTR_variant	MODIFIER	8/8	c.*3180G>A					3180		3.7298	5.5896	+			22807
Q_02_02	2	NC_019459.2:213905262_C/T	213905262	rs404728305	minus	T	IKZF2	101103788	transcript	XM_012145311.2	3_prime_UTR_variant	MODIFIER	8/8	c.*3180G>A					3180		3.7298	5.5896	+			22807
Q_02_02	2	NC_019459.2:213905262_C/T	213905262	rs404728305	minus	T	IKZF2	101103788	transcript	XM_012145322.2	3_prime_UTR_variant	MODIFIER	7/7	c.*3180G>A					3180		3.7298	5.5896	+			22807
Q_02_02	2	NC_019459.2:213908187_C/T	213908187	rs430697995	minus	T	IKZF2	101103788	transcript	XM_004004899.3	3_prime_UTR_variant	MODIFIER	8/8	c.*255G>A					255		4.096	5.5896	+			22807
Q_02_02	2	NC_019459.2:213908187_C/T	213908187	rs430697995	minus	T	IKZF2	101103788	transcript	XM_012145226.2	3_prime_UTR_variant	MODIFIER	10/10	c.*255G>A					255		4.096	5.5896	+			22807
Q_02_02	2	NC_019459.2:213908187_C/T	213908187	rs430697995	minus	T	IKZF2	101103788	transcript	XM_012145231.2	3_prime_UTR_variant	MODIFIER	9/9	c.*255G>A					255		4.096	5.5896	+			22807
Q_02_02	2	NC_019459.2:213908187_C/T	213908187	rs430697995	minus	T	IKZF2	101103788	transcript	XM_012145242.2	3_prime_UTR_variant	MODIFIER	9/9	c.*255G>A					255		4.096	5.5896	+			22807
Q_02_02	2	NC_019459.2:213908187_C/T	213908187	rs430697995	minus	T	IKZF2	101103788	transcript	XM_012145263.2	3_prime_UTR_variant	MODIFIER	9/9	c.*255G>A					255		4.096	5.5896	+			22807
Q_02_02	2	NC_019459.2:213908187_C/T	213908187	rs430697995	minus	T	IKZF2	101103788	transcript	XM_012145270.2	3_prime_UTR_variant	MODIFIER	9/9	c.*255G>A					255		4.096	5.5896	+			22807
Q_02_02	2	NC_019459.2:213908187_C/T	213908187	rs430697995	minus	T	IKZF2	101103788	transcript	XM_012145279.2	3_prime_UTR_variant	MODIFIER	9/9	c.*255G>A					255		4.096	5.5896	+			22807
Q_02_02	2	NC_019459.2:213908187_C/T	213908187	rs430697995	minus	T	IKZF2	101103788	transcript	XM_012145288.2	3_prime_UTR_variant	MODIFIER	8/8	c.*255G>A					255		4.096	5.5896	+			22807
Q_02_02	2	NC_019459.2:213908187_C/T	213908187	rs430697995	minus	T	IKZF2	101103788	transcript	XM_012145300.2	3_prime_UTR_variant	MODIFIER	8/8	c.*255G>A					255		4.096	5.5896	+			22807
Q_02_02	2	NC_019459.2:213908187_C/T	213908187	rs430697995	minus	T	IKZF2	101103788	transcript	XM_012145311.2	3_prime_UTR_variant	MODIFIER	8/8	c.*255G>A					255		4.096	5.5896	+			22807
Q_02_02	2	NC_019459.2:213908187_C/T	213908187	rs430697995	minus	T	IKZF2	101103788	transcript	XM_012145322.2	3_prime_UTR_variant	MODIFIER	7/7	c.*255G>A					255		4.096	5.5896	+			22807
Q_02_02	2	NC_019459.2:213913333_G/C	213913333		minus	C	IKZF2	101103788	transcript	XM_004004899.3	intron_variant	MODIFIER	7/7	c.874+2430C>G							4.1341	5.5896	+			22807
Q_02_02	2	NC_019459.2:213913333_G/C	213913333		minus	C	IKZF2	101103788	transcript	XM_012145226.2	intron_variant	MODIFIER	9/9	c.874+2430C>G							4.1341	5.5896	+			22807
Q_02_02	2	NC_019459.2:213913333_G/C	213913333		minus	C	IKZF2	101103788	transcript	XM_012145231.2	intron_variant	MODIFIER	8/8	c.874+2430C>G							4.1341	5.5896	+			22807
Q_02_02	2	NC_019459.2:213913333_G/C	213913333		minus	C	IKZF2	101103788	transcript	XM_012145242.2	intron_variant	MODIFIER	8/8	c.874+2430C>G							4.1341	5.5896	+			22807
Q_02_02	2	NC_019459.2:213913333_G/C	213913333		minus	C	IKZF2	101103788	transcript	XM_012145263.2	intron_variant	MODIFIER	8/8	c.856+2430C>G							4.1341	5.5896	+			22807
Q_02_02	2	NC_019459.2:213913333_G/C	213913333		minus	C	IKZF2	101103788	transcript	XM_012145270.2	intron_variant	MODIFIER	8/8	c.856+2430C>G							4.1341	5.5896	+			22807
Q_02_02	2	NC_019459.2:213913333_G/C	213913333		minus	C	IKZF2	101103788	transcript	XM_012145279.2	intron_variant	MODIFIER	8/8	c.856+2430C>G							4.1341	5.5896	+			22807
Q_02_02	2	NC_019459.2:213913333_G/C	213913333		minus	C	IKZF2	101103788	transcript	XM_012145288.2	intron_variant	MODIFIER	7/7	c.856+2430C>G							4.1341	5.5896	+			22807
Q_02_02	2	NC_019459.2:213913333_G/C	213913333		minus	C	IKZF2	101103788	transcript	XM_012145300.2	intron_variant	MODIFIER	7/7	c.856+2430C>G							4.1341	5.5896	+			22807
Q_02_02	2	NC_019459.2:213913333_G/C	213913333		minus	C	IKZF2	101103788	transcript	XM_012145311.2	intron_variant	MODIFIER	7/7	c.796+2430C>G							4.1341	5.5896	+			22807
Q_02_02	2	NC_019459.2:213913333_G/C	213913333		minus	C	IKZF2	101103788	transcript	XM_012145322.2	intron_variant	MODIFIER	6/6	c.784+2430C>G							4.1341	5.5896	+			22807
Q_02_02	2	NC_019459.2:213919106_G/A	213919106	rs400262153	minus	A	IKZF2	101103788	transcript	XM_004004899.3	intron_variant	MODIFIER	6/7	c.731-3200C>T							4.322	5.5896	+			22807
Q_02_02	2	NC_019459.2:213919106_G/A	213919106	rs400262153	minus	A	IKZF2	101103788	transcript	XM_012145226.2	intron_variant	MODIFIER	8/9	c.731-3200C>T							4.322	5.5896	+			22807
Q_02_02	2	NC_019459.2:213919106_G/A	213919106	rs400262153	minus	A	IKZF2	101103788	transcript	XM_012145231.2	intron_variant	MODIFIER	7/8	c.731-3200C>T							4.322	5.5896	+			22807
Q_02_02	2	NC_019459.2:213919106_G/A	213919106	rs400262153	minus	A	IKZF2	101103788	transcript	XM_012145242.2	intron_variant	MODIFIER	7/8	c.731-3200C>T							4.322	5.5896	+			22807
Q_02_02	2	NC_019459.2:213919106_G/A	213919106	rs400262153	minus	A	IKZF2	101103788	transcript	XM_012145263.2	intron_variant	MODIFIER	7/8	c.713-3200C>T							4.322	5.5896	+			22807
Q_02_02	2	NC_019459.2:213919106_G/A	213919106	rs400262153	minus	A	IKZF2	101103788	transcript	XM_012145270.2	intron_variant	MODIFIER	7/8	c.713-3200C>T							4.322	5.5896	+			22807
Q_02_02	2	NC_019459.2:213919106_G/A	213919106	rs400262153	minus	A	IKZF2	101103788	transcript	XM_012145279.2	intron_variant	MODIFIER	7/8	c.713-3200C>T							4.322	5.5896	+			22807
Q_02_02	2	NC_019459.2:213919106_G/A	213919106	rs400262153	minus	A	IKZF2	101103788	transcript	XM_012145288.2	intron_variant	MODIFIER	6/7	c.713-3200C>T							4.322	5.5896	+			22807
Q_02_02	2	NC_019459.2:213919106_G/A	213919106	rs400262153	minus	A	IKZF2	101103788	transcript	XM_012145300.2	intron_variant	MODIFIER	6/7	c.713-3200C>T							4.322	5.5896	+			22807
Q_02_02	2	NC_019459.2:213919106_G/A	213919106	rs400262153	minus	A	IKZF2	101103788	transcript	XM_012145311.2	intron_variant	MODIFIER	6/7	c.653-3200C>T							4.322	5.5896	+			22807
Q_02_02	2	NC_019459.2:213919106_G/A	213919106	rs400262153	minus	A	IKZF2	101103788	transcript	XM_012145322.2	intron_variant	MODIFIER	5/6	c.641-3200C>T							4.322	5.5896	+			22807
Q_02_02	2	NC_019459.2:213919124_T/C	213919124	rs411524646	minus	C	IKZF2	101103788	transcript	XM_004004899.3	intron_variant	MODIFIER	6/7	c.731-3218A>G							4.3092	5.5896	+			22807
Q_02_02	2	NC_019459.2:213919124_T/C	213919124	rs411524646	minus	C	IKZF2	101103788	transcript	XM_012145226.2	intron_variant	MODIFIER	8/9	c.731-3218A>G							4.3092	5.5896	+			22807
Q_02_02	2	NC_019459.2:213919124_T/C	213919124	rs411524646	minus	C	IKZF2	101103788	transcript	XM_012145231.2	intron_variant	MODIFIER	7/8	c.731-3218A>G							4.3092	5.5896	+			22807
Q_02_02	2	NC_019459.2:213919124_T/C	213919124	rs411524646	minus	C	IKZF2	101103788	transcript	XM_012145242.2	intron_variant	MODIFIER	7/8	c.731-3218A>G							4.3092	5.5896	+			22807
Q_02_02	2	NC_019459.2:213919124_T/C	213919124	rs411524646	minus	C	IKZF2	101103788	transcript	XM_012145263.2	intron_variant	MODIFIER	7/8	c.713-3218A>G							4.3092	5.5896	+			22807
Q_02_02	2	NC_019459.2:213919124_T/C	213919124	rs411524646	minus	C	IKZF2	101103788	transcript	XM_012145270.2	intron_variant	MODIFIER	7/8	c.713-3218A>G							4.3092	5.5896	+			22807
Q_02_02	2	NC_019459.2:213919124_T/C	213919124	rs411524646	minus	C	IKZF2	101103788	transcript	XM_012145279.2	intron_variant	MODIFIER	7/8	c.713-3218A>G							4.3092	5.5896	+			22807
Q_02_02	2	NC_019459.2:213919124_T/C	213919124	rs411524646	minus	C	IKZF2	101103788	transcript	XM_012145288.2	intron_variant	MODIFIER	6/7	c.713-3218A>G							4.3092	5.5896	+			22807
Q_02_02	2	NC_019459.2:213919124_T/C	213919124	rs411524646	minus	C	IKZF2	101103788	transcript	XM_012145300.2	intron_variant	MODIFIER	6/7	c.713-3218A>G							4.3092	5.5896	+			22807
Q_02_02	2	NC_019459.2:213919124_T/C	213919124	rs411524646	minus	C	IKZF2	101103788	transcript	XM_012145311.2	intron_variant	MODIFIER	6/7	c.653-3218A>G							4.3092	5.5896	+			22807
Q_02_02	2	NC_019459.2:213919124_T/C	213919124	rs411524646	minus	C	IKZF2	101103788	transcript	XM_012145322.2	intron_variant	MODIFIER	5/6	c.641-3218A>G							4.3092	5.5896	+			22807
Q_02_02	2	NC_019459.2:213919140_T/C	213919140	rs422829850	minus	C	IKZF2	101103788	transcript	XM_004004899.3	intron_variant	MODIFIER	6/7	c.731-3234A>G							4.3126	5.5896	+			22807
Q_02_02	2	NC_019459.2:213919140_T/C	213919140	rs422829850	minus	C	IKZF2	101103788	transcript	XM_012145226.2	intron_variant	MODIFIER	8/9	c.731-3234A>G							4.3126	5.5896	+			22807
Q_02_02	2	NC_019459.2:213919140_T/C	213919140	rs422829850	minus	C	IKZF2	101103788	transcript	XM_012145231.2	intron_variant	MODIFIER	7/8	c.731-3234A>G							4.3126	5.5896	+			22807
Q_02_02	2	NC_019459.2:213919140_T/C	213919140	rs422829850	minus	C	IKZF2	101103788	transcript	XM_012145242.2	intron_variant	MODIFIER	7/8	c.731-3234A>G							4.3126	5.5896	+			22807
Q_02_02	2	NC_019459.2:213919140_T/C	213919140	rs422829850	minus	C	IKZF2	101103788	transcript	XM_012145263.2	intron_variant	MODIFIER	7/8	c.713-3234A>G							4.3126	5.5896	+			22807
Q_02_02	2	NC_019459.2:213919140_T/C	213919140	rs422829850	minus	C	IKZF2	101103788	transcript	XM_012145270.2	intron_variant	MODIFIER	7/8	c.713-3234A>G							4.3126	5.5896	+			22807
Q_02_02	2	NC_019459.2:213919140_T/C	213919140	rs422829850	minus	C	IKZF2	101103788	transcript	XM_012145279.2	intron_variant	MODIFIER	7/8	c.713-3234A>G							4.3126	5.5896	+			22807
Q_02_02	2	NC_019459.2:213919140_T/C	213919140	rs422829850	minus	C	IKZF2	101103788	transcript	XM_012145288.2	intron_variant	MODIFIER	6/7	c.713-3234A>G							4.3126	5.5896	+			22807
Q_02_02	2	NC_019459.2:213919140_T/C	213919140	rs422829850	minus	C	IKZF2	101103788	transcript	XM_012145300.2	intron_variant	MODIFIER	6/7	c.713-3234A>G							4.3126	5.5896	+			22807
Q_02_02	2	NC_019459.2:213919140_T/C	213919140	rs422829850	minus	C	IKZF2	101103788	transcript	XM_012145311.2	intron_variant	MODIFIER	6/7	c.653-3234A>G							4.3126	5.5896	+			22807
Q_02_02	2	NC_019459.2:213919140_T/C	213919140	rs422829850	minus	C	IKZF2	101103788	transcript	XM_012145322.2	intron_variant	MODIFIER	5/6	c.641-3234A>G							4.3126	5.5896	+			22807
Q_02_02	2	NC_019459.2:213933593_G/A	213933593	rs406819281	minus	A	IKZF2	101103788	transcript	XM_004004899.3	intron_variant	MODIFIER	5/7	c.593-8930C>T							4.1163	5.5896	+			22807
Q_02_02	2	NC_019459.2:213933593_G/A	213933593	rs406819281	minus	A	IKZF2	101103788	transcript	XM_012145226.2	intron_variant	MODIFIER	7/9	c.593-8930C>T							4.1163	5.5896	+			22807
Q_02_02	2	NC_019459.2:213933593_G/A	213933593	rs406819281	minus	A	IKZF2	101103788	transcript	XM_012145231.2	intron_variant	MODIFIER	6/8	c.593-8930C>T							4.1163	5.5896	+			22807
[truncated: 12,001 more rows]

## Sheet: LEGEND
Column name		column description
QTLR		QTL region identifier
OAR		Ovine chromosome
Gcord		Genomic coordinates using HGVS notation
Pos		start SNP position in bp
rsID		SNP ID form the European Variation Archive (EVA, ftp://ftp.ebi.ac.uk/pub/databases/eva/rs_releases/release_1/by_species/Sheep_9940/GCA_000298735.2
strand		gene strand
allele		alternative allele
Gene_Name		Common gene name (HGNC) for O. Aries (closest genes when the variant is “intergenic”)
NCBI Gene ID (O. aries)		NCBI gene ID for O. aries
Feature_Type		SNPeff field:Which type of feature is in the next field (e.g. transcript, motif, miRNA, etc.).
Feature_ID		SNPeff field, depending on the annotation, in our case Transcript ID or genes_ID for intergenic regions
Annotation		SNPeff field: Annotation effect as predicted by SNPeff Annotated using Sequence Ontology terms.
Annotation_Impact		SNPeff field: A simple estimation of putative impact / deleteriousness : {HIGH, MODERATE, LOW, MODIFIER}
Rank		Exon or Intron rank / total number of exons or introns.
HGVS.c		Variant using HGVS notation (DNA level)
HGVS.p		If variant is coding, this field describes the variant using HGVS notation (Protein level).
cDNA.pos / cDNA.length		Position in cDNA and trancript’s cDNA length (one based).
CDS.pos / CDS.length		Position and number of coding bases (one based includes START and STOP codons)
AA.pos / AA.length		Position and number of AA (one based, including START, but not STOP).
Distance		Up/Downstream: Distance to first / last codon Intergenic: Distance to closest gene
ERRORS/WARNINGS/INFO.
	WARNING_TRANSCRIPT_MULTIPLE_STOP_CODONS	A protein coding transcript has two or more STOP codons in the middle of the coding sequence (CDS). This should not happen and it usually means the reference genome may have an error in this transcript
	WARNING_TRANSCRIPT_NO_START_CODON	A protein coding transcript does not have a proper START codon. It is rare that a real transcript does not have a START codon, so this probably indicates an error or missing information in the reference genome.
	WARNING_TRANSCRIPT_NO_STOP_CODON	Stop codon does not match any 'stop' codon in the CodonTable
-LogP		negative logaritm of nominal Pvalue from the WGS based association analyis
max(-logP) per QTLr		max(-logP) per QTLr
LogP>(Max(-logP)-2)		variable indicating whether the condition was satisfied (+) or not(-)
Reference Studies		Studies from which the candidate GIN-activated genes listed by Chitneedi et al. 2020 were identified
GO_enriched_term		GO biological process enriched term: RegImp: regulation of immune system process; DR: defense response
NCBI Gene ID (H. sapiens)		NCBI gene ID for H. sapiens: the equivalent gene symbol was used for over-representation analysis (ORA) of GO biological process terms
