# Supplementary material for: Association analysis and functional annotation of imputed sequence data within genomic regions influencing resistance to gastro-intestinal parasites detected by an LDLA approach in a nucleus flock of Sarda dairy sheep
Source: Genet Sel Evol. 2022 Jan 3;54:2. doi: 10.1186/s12711-021-00690-7 (PMC8722200; doi:10.1186/s12711-021-00690-7)
Supplement: Supplementary file 4 — Additional file 4: Table S12. Functional characterization of the 10 most significant SNPs per QTLR from the WGS analysis. Characterization of the 10 most significant SNPs of the QTLR considered in this work and their functional consequences according to the annotation performed with SnpEff. The SNP positions are from the Ovis aries genome assembly v4.0. [file 12711_2021_690_MOESM4_ESM.xlsx]

## Sheet: Table S12
Table S12 Functional characterization of the 10 most significant SNPs per QTLR from the WGS analysis
QTLR	oar	Gcord	Pos	rsID	-LogP	allele	Gene_Name	NCBI Gene ID (O. aries)	Feature_Type	Feature_ID	Annotation	Annotation_Impact	Rank	HGVS.c
Q_01_01	1	NC_019458.2:100326208_T/C	100326208	rs430083769	6.4402	C	SNX27	101118328	transcript	XM_015092244.1	intron_variant	MODIFIER	3/13	c.305+1032T>C
Q_02_01	2	NC_019459.2:135331051_A/G	135331051	rs416887054	6.6044	G	SP3-CDCA7	101106411-101111162	intergenic_region	101106411-101111162	intergenic_region	MODIFIER		n.135331051A>G
Q_02_02	2	NC_019459.2:213396760_T/C	213396760	rs418850058	5.5896	C	ERBB4-LOC105611887	101103044-105611887	intergenic_region	101103044-105611887	intergenic_region	MODIFIER		n.213396760T>C
Q_04_01	4	NC_019461.2:8686421_G/A	8686421	rs430604472	8.2025	A	FZD1-LOC105614943	101112309-105614943	intergenic_region	101112309-105614943	intergenic_region	MODIFIER		n.8686421G>A
Q_06_01	6	NC_019463.2:13159311_G/A	13159311	rs400533049	6.9217	A	NEUROG2	101118789	transcript	XM_015096366.1	upstream_gene_variant	MODIFIER		c.-5284G>A
Q_06_01	6	NC_019463.2:13159311_G/A	13159311	rs400533049	6.9217	A	ZGRF1-NEUROG2	101118531-101118789	intergenic_region	101118531-101118789	intergenic_region	MODIFIER		n.13159311G>A
Q_07_01	7	NC_019464.2:87832764_A/T	87832764	rs398163681	6.6496	T	NRXN3	101116577	transcript	XM_012182145.2	intron_variant	MODIFIER	16/20	c.3445-1964A>T
Q_07_01	7	NC_019464.2:87832764_A/T	87832764	rs398163681	6.6496	T	NRXN3	101116577	transcript	XM_015096692.1	intron_variant	MODIFIER	13/17	c.3385-1964A>T
Q_07_01	7	NC_019464.2:87832764_A/T	87832764	rs398163681	6.6496	T	NRXN3	101116577	transcript	XM_012182155.2	intron_variant	MODIFIER	15/19	c.3433-1964A>T
Q_07_01	7	NC_019464.2:87832764_A/T	87832764	rs398163681	6.6496	T	NRXN3	101116577	transcript	XM_012182152.2	intron_variant	MODIFIER	16/20	c.3445-1964A>T
Q_07_01	7	NC_019464.2:87832764_A/T	87832764	rs398163681	6.6496	T	NRXN3	101116577	transcript	XM_015096693.1	intron_variant	MODIFIER	16/20	c.3445-1964A>T
Q_07_01	7	NC_019464.2:87832764_A/T	87832764	rs398163681	6.6496	T	NRXN3	101116577	transcript	XM_012182148.2	intron_variant	MODIFIER	15/19	c.3418-1964A>T
Q_07_01	7	NC_019464.2:87832764_A/T	87832764	rs398163681	6.6496	T	NRXN3	101116577	transcript	XM_012182147.2	intron_variant	MODIFIER	15/19	c.3433-1964A>T
Q_07_01	7	NC_019464.2:87832764_A/T	87832764	rs398163681	6.6496	T	NRXN3	101116577	transcript	XM_015096694.1	intron_variant	MODIFIER	12/16	c.2389-1964A>T
Q_07_01	7	NC_019464.2:87832764_A/T	87832764	rs398163681	6.6496	T	NRXN3	101116577	transcript	XM_012182161.2	intron_variant	MODIFIER	2/6	c.421-1964A>T
Q_07_01	7	NC_019464.2:87832764_A/T	87832764	rs398163681	6.6496	T	NRXN3	101116577	transcript	XM_012182163.2	intron_variant	MODIFIER	2/6	c.421-1964A>T
Q_12_01	12	NC_019469.2:41043088_C/T	41043088	rs405838891	8.002	T	PEX14	101114292	transcript	XM_004013728.3	intron_variant	MODIFIER	4/8	c.299-4271G>A
Q_15_01	15	NC_019472.2:34330615_A/G	34330615	rs427631513	4.968	G	MYOD1-LOC105602223	443405-105602223	intergenic_region	443405-105602223	intergenic_region	MODIFIER		n.34330615A>G
Q_19_01	19	NC_019476.2:19228546_G/A	19228546	rs420265308	8.8439	A	GRM7	443520	transcript	XM_012099581.2	intron_variant	MODIFIER	1/9	c.520-47097C>T
Q_19_01	19	NC_019476.2:19228546_G/A	19228546	rs420265308	8.8439	A	GRM7	443520	transcript	XM_004018303.3	intron_variant	MODIFIER	1/9	c.520-47097C>T
Q_19_01	19	NC_019476.2:19228546_G/A	19228546	rs420265308	8.8439	A	GRM7	443520	transcript	XM_015102324.1	intron_variant	MODIFIER	1/9	c.520-47097C>T
Q_19_01	19	NC_019476.2:19228546_G/A	19228546	rs420265308	8.8439	A	GRM7	443520	transcript	XM_012099582.2	intron_variant	MODIFIER	1/9	c.520-47097C>T
Q_19_01	19	NC_019476.2:19228546_G/A	19228546	rs420265308	8.8439	A	GRM7	443520	transcript	XM_012099583.2	intron_variant	MODIFIER	1/9	c.520-47097C>T
Q_19_01	19	NC_019476.2:19228546_G/A	19228546	rs420265308	8.8439	A	GRM7	443520	transcript	XM_012099585.2	intron_variant	MODIFIER	1/8	c.520-47097C>T
Q_20_01	20	NC_019477.2:26158816_C/T	26158816	rs404860665	13.2036	T	LOC101111058	101111058	transcript	XM_012100903.2	intron_variant	MODIFIER	4/9	c.716-17G>A
Q_20_01	20	NC_019477.2:26158816_C/T	26158816	rs404860665	13.2036	T	LOC101111058	101111058	transcript	XM_004018913.3	intron_variant	MODIFIER	4/9	c.716-17G>A
Q_20_01	20	NC_019477.2:26158816_C/T	26158816	rs404860665	13.2036	T	LOC101111058	101111058	transcript	XM_012100902.2	intron_variant	MODIFIER	4/9	c.716-17G>A
Q_20_01	20	NC_019477.2:26158816_C/T	26158816	rs404860665	13.2036	T	LOC101111058	101111058	transcript	XM_012100904.2	intron_variant	MODIFIER	4/8	c.716-17G>A

## Sheet: Legend
Column name	column description
QTLR	QTL region identifier
OAR	Ovine chromosome
Gcord	Genomic coordinates using HGVS notation
Pos	start SNP position in bp
rsID	SNP ID form the European Variation Archive (EVA, ftp://ftp.ebi.ac.uk/pub/databases/eva/rs_releases/release_1/by_species/Sheep_9940/GCA_000298735.2
-LogP	negative logaritm of nominal Pvalue from the WGS based association analyis
allele	alternative allele
Gene_Name	Common gene name (HGNC) for O. Aries (closest genes when the variant is “intergenic”)
NCBI Gene ID (O. aries)	NCBI gene ID for O. aries
Feature_Type	SNPeff field:Which type of feature is in the next field (e.g. transcript, motif, miRNA, etc.).
Feature_ID	SNPeff field, depending on the annotation, in our case Transcript ID or genes_ID for intergenic regions
Annotation	SNPeff field: Annotation effect as predicted by SNPeff Annotated using Sequence Ontology terms.
Annotation_Impact	SNPeff field: A simple estimation of putative impact / deleteriousness : {HIGH, MODERATE, LOW, MODIFIER}
Rank	Exon or Intron rank / total number of exons or introns.
HGVS.c	Variant using HGVS notation (DNA level)
