# Supplementary material for: Association analysis and functional annotation of imputed sequence data within genomic regions influencing resistance to gastro-intestinal parasites detected by an LDLA approach in a nucleus flock of Sarda dairy sheep
Source: Genet Sel Evol. 2022 Jan 3;54:2. doi: 10.1186/s12711-021-00690-7 (PMC8722200; doi:10.1186/s12711-021-00690-7)
Supplement: Supplementary file 5 — Additional file 5: Table S13. Top hierarchical terms identified by the Gene Ontology (GO) enrichment analysis (biological process database) performed with WebGestalt. Results of the over-representation analysis (ORA) of GO biological process terms of the genes harboring significant mutations or mutations with functional consequences on the transcripts performed with WebGestalt. Gene symbols and ID of human gene orthologues are reported. They were retrieved from the OrthoDB v10 data base starting from the NBCI ID of ovine genes from the Ovis aries annotation release 102. [file 12711_2021_690_MOESM5_ESM.xlsx]

## Sheet: Tables13
Table S13 Top hierarchical terms identified by the Gene Ontology (GO) enrichment analysis (biological process database) performed with WebGestalt
Biological process ID	Biological process	size	overlap	expected	ER	pValue	FDR	overlapId	userId (H. sapiens)	O. aries ID
GO:0015739	sialic acid transport	8	4	0.178108	22.4582	1.57664e-05	0.0579719	6568; 10050; 10246; 10786	SLC17A2; SLC17A3; SLC17A1; SLC17A4	101115166; 101106043; 101114652; 101114911
GO:0050852	T cell receptor signaling pathway	143	13	3.18369	4.08331	1.88533e-05	0.0579719	696; 3117; 3118; 3119; 3122; 3123; 4340; 5293; 7334; 10384; 11120; 27242; 56244	TNFRSF21; HLA-DQA1; HLA-DQA2; HLA-DQB1; HLA-DRB1; HLA-DRA; BTNL2; MOG; BTN1A1; BTN2A1; BTN3A3; UBE2N; PIK3CD	101107826; 101109220; 101109492; 105603928; 101109747; 101119342; 101113019; 101117348; 105601864; 101103275; 101103021; 101117284; 100820745
GO:0060333	interferon-gamma-mediated signaling pathway	86	10	1.91467	5.22284	2.08604e-05	0.0579719	817; 3117; 3118; 3119; 3122; 3123; 3326; 7726; 10475; 11074	CAMK2D; HSP90AB1; HLA-DQA1; HLA-DQA2; HLA-DQB1; HLA-DRB1; HLA-DRA; TRIM26; TRIM31; TRIM38	101113850; 101109220; 101109492; 105603928; 101109747; 101119342; 101117797; 101111496; 101114398; 101112266
GO:0002253	activation of immune response	534	28	11.8887	2.35517	2.5962e-05	0.0579719	696; 717; 720; 1520; 2822; 3117; 3118; 3119; 3122; 3123; 3303; 3326; 4340; 4795; 5293; 7334; 7917; 10384; 10695; 10747; 11120; 27242; 56244; 80216; 89870; 92610; 259197; 394263	ALPK1; TIFA; MASP2; CNPY3; HSP90AB1; TNFRSF21; HLA-DQA1; HSPA1A; HLA-DQA2; HLA-DQB1; HLA-DRB1; HLA-DRA; BTNL2; C4A; C2; BAG6; NCR3; NFKBIL1; MUC21; TRIM15; MOG; BTN1A1; BTN2A1; BTN3A3; GPLD1; UBE2N; PIK3CD; CTSS	101107826; 101115321; 101123672; 780472; 101119000; 101109220; 101109492; 105603928; 101109747; 101119342; 494436; 101117797; 101113019; 101104353; 101117348; 105601864; 100135439; 101103275; 101110884; 101112586; 101103021; 101117284; 100820745; 101119049; 101111752; 101116728; 101122313; 105603771
GO:0002757	immune response-activating signal transduction	454	25	10.1077	2.47337	3.18842e-05	0.0579719	696; 1520; 2822; 3117; 3118; 3119; 3122; 3123; 3303; 3326; 4340; 4795; 5293; 7334; 7917; 10384; 10695; 11120; 27242; 56244; 80216; 89870; 92610; 259197; 394263	ALPK1; TIFA; CNPY3; HSP90AB1; TNFRSF21; HLA-DQA1; HSPA1A; HLA-DQA2; HLA-DQB1; HLA-DRB1; HLA-DRA; BTNL2; BAG6; NCR3; NFKBIL1; MUC21; TRIM15; MOG; BTN1A1; BTN2A1; BTN3A3; GPLD1; UBE2N; PIK3CD; CTSS	101107826; 780472; 101119000; 101109220; 101109492; 105603928; 101109747; 101119342; 494436; 101117797; 101113019; 101104353; 101117348; 105601864; 100135439; 101103275; 101110884; 101103021; 101117284; 100820745; 101119049; 101111752; 101116728; 101122313; 105603771
GO:0002684	positive regulation of immune system process	979	41	21.796	1.88108	7.40517e-05	0.0980869	177; 405; 696; 717; 720; 1520; 2822; 3077; 3117; 3118; 3119; 3122; 3123; 3303; 3326; 3605; 4340; 4795; 5293; 6403; 7124; 7334; 7422; 7917; 7941; 8995; 9750; 10384; 10695; 10747; 11120; 27242; 56244; 56998; 80216; 84630; 89870; 92610; 259197; 394263; 100507436	ARNT; ALPK1; TIFA; SELP; TNFSF18; MASP2; CTNNBIP1; CNPY3; TTBK1; VEGFA; HSP90AB1; PLA2G7; TNFRSF21; HLA-DQA1; IL17A; HSPA1A; HLA-DQA2; HLA-DQB1; HLA-DRB1; HLA-DRA; BTNL2; MICA; AGER; C4A; C2; BAG6; NCR3; TNF; NFKBIL1; MUC21; TRIM15; MOG; BTN1A1; BTN2A1; BTN3A3; HFE; RIPOR2; GPLD1; UBE2N; PIK3CD; CTSS	101111586; 443285; 101107826; 101115321; 101123672; 780472; 101119000; 101105539; 101109220; 101109492; 105603928; 101109747; 101119342; 494436; 101117797; 101103931; 101113019; 101104353; 101117348; 443305; 443540; 105601864; 443103; 100135439; 101120960; 101108765; 101117024; 101103275; 101110884; 101112586; 101103021; 101117284; 100820745; 101116924; 101119049; 101111916; 101111752; 101116728;…
GO:0002682	regulation of immune system process	1400	53	31.169	1.70041	9.22575e-05	0.0980869	177; 405; 696; 717; 720; 1021; 1520; 1893; 2475; 2822; 3077; 3117; 3118; 3119; 3122; 3123; 3303; 3326; 3605; 4286; 4340; 4795; 5293; 5692; 6403; 7124; 7133; 7334; 7422; 7917; 7941; 8995; 9750; 10384; 10475; 10695; 10747; 11120; 27086; 27242; 55829; 56244; 56998; 79626; 80216; 84630; 89870; 92610; 221395; 259197; 374383; 394263; 100507436	ECM1; ARNT; TNFAIP8L2; PSMB4; ALPK1; SELENOS; TIFA; SELP; TNFSF18; TNFRSF1B; MTOR; MASP2; CTNNBIP1; NCR3LG1; FOXP1; MITF; CNPY3; TTBK1; VEGFA; HSP90AB1; PLA2G7; ADGRF5; TNFRSF21; HLA-DQA1; IL17A; HSPA1A; HLA-DQA2; HLA-DQB1; HLA-DRB1; HLA-DRA; BTNL2; MICA; AGER; C4A; C2; BAG6; NCR3; TNF; NFKBIL1; MUC21; TRIM15; MOG; BTN1A1; BTN2A1; BTN3A3; HFE; TRIM38; RIPOR2; GPLD1; UBE2N; PIK3CD; CTSS; CDK6	101111586; 443285; 101107826; 101115321; 101123672; 100144761; 780472; 101105541; 100271659; 101119000; 101105539; 101109220; 101109492; 105603928; 101109747; 101119342; 494436; 101117797; 101103931; 101115163; 101113019; 101104353; 101117348; 101116188; 443305; 443540; 100240715; 105601864; 443103; 100135439; 101120960; 101108765; 101117024; 101103275; 101114398; 101110884; 101112586; 101103021;…
GO:0002764	immune response-regulating signaling pathway	485	25	10.7978	2.31528	9.25337e-05	0.0980869	696; 1520; 2822; 3117; 3118; 3119; 3122; 3123; 3303; 3326; 4340; 4795; 5293; 7334; 7917; 10384; 10695; 11120; 27242; 56244; 80216; 89870; 92610; 259197; 394263	ALPK1; TIFA; CNPY3; HSP90AB1; TNFRSF21; HLA-DQA1; HSPA1A; HLA-DQA2; HLA-DQB1; HLA-DRB1; HLA-DRA; BTNL2; BAG6; NCR3; NFKBIL1; MUC21; TRIM15; MOG; BTN1A1; BTN2A1; BTN3A3; GPLD1; UBE2N; PIK3CD; CTSS	101107826; 780472; 101119000; 101109220; 101109492; 105603928; 101109747; 101119342; 494436; 101117797; 101113019; 101104353; 101117348; 105601864; 100135439; 101103275; 101110884; 101103021; 101117284; 100820745; 101119049; 101111752; 101116728; 101122313; 105603771
GO:0045087	innate immune response	827	36	18.412	1.95525	9.71051e-05	0.0980869	177; 717; 720; 817; 1520; 3017; 3077; 3117; 3118; 3119; 3122; 3123; 3303; 3326; 4795; 5293; 7334; 7726; 10107; 10321; 10475; 10537; 10695; 10747; 11074; 26268; 79626; 80216; 89870; 92610; 203068; 245913; 245915; 259197; 394263; 100507436	TNFAIP8L2; CAMK2D; ALPK1; TIFA; MASP2; CNPY3; HSP90AB1; CRISP3; DEFB110; DEFB112; HLA-DQA1; HSPA1A; FBXO9; HLA-DQA2; HLA-DQB1; HLA-DRB1; HLA-DRA; MICA; AGER; C4A; C2; NCR3; NFKBIL1; MUC21; TUBB; TRIM26; TRIM15; TRIM10; TRIM31; UBD; HIST1H2BD; HFE; TRIM38; UBE2N; PIK3CD; CTSS	101111586; 101115321; 101123672; 101113850; 780472; 101118999; 101105539; 101109220; 101109492; 105603928; 101109747; 101119342; 494436; 101117797; 101104353; 101117348; 105601864; 101111496; 101112008; 100462691; 101114398; 101113705; 101110884; 101112586; 101112266; 101107741; 101112178; 101119049; 101111752; 101116728; 100303606; 105603738; 105603737; 101122313; 105603771; 101105860
GO:0006952	defense response	1518	56	33.7961	1.657	0.000113882	0.10353	23; 177; 717; 720; 817; 1520; 1893; 2917; 3017; 3077; 3117; 3118; 3119; 3122; 3123; 3303; 3326; 3568; 3605; 4795; 5293; 5692; 6401; 6403; 6992; 7124; 7133; 7334; 7726; 7932; 7941; 10107; 10321; 10475; 10537; 10695; 10747; 11074; 26268; 27086; 51473; 55829; 56998; 79626; 80216; 84630; 89870; 92610; 112744; 203068; 245913; 245915; 255626; 259197; 394263; 100507436	ECM1; TNFAIP8L2; PSMB4; CAMK2D; ALPK1; SELENOS; TIFA; SELP; SELE; TNFRSF1B; MASP2; CTNNBIP1; GRM7; IL5RA; FOXP1; CNPY3; TTBK1; HSP90AB1; PLA2G7; CRISP3; DEFB110; DEFB112; HLA-DQA1; IL17A; IL17F; HSPA1A; FBXO9; HLA-DQA2; HLA-DQB1; HLA-DRB1; HLA-DRA; MICA; AGER; C4A; C2; NCR3; TNF; NFKBIL1; MUC21; TUBB; ABCF1; TRIM26; TRIM15; TRIM10; TRIM31; PPP1R11; UBD; OR2H2; HIST1H2BD; HFE; TRIM38; HIST1H2BA; D…	101103598; 101111586; 101115321; 101123672; 101113850; 780472; 101105541; 443520; 101118999; 101105539; 101109220; 101109492; 105603928; 101109747; 101119342; 494436; 101117797; 101111837; 101103931; 101104353; 101117348; 101116188; 443127; 443305; 101112519; 443540; 100240715; 105601864; 101111496; 101111325; 101120960; 101112008; 100462691; 101114398; 101113705; 101110884; 101112586; 101112266;…
* Parameters used for the Webgestalt analysis: Reference genome = human genome; Statistical method = default Hypergeometric; Parameters to consider a term as significant (minimum of genes included in the term = 10; multiple test adjustment = BH method (Benjamini–Hochberg FDR); significance level = adjP < 0.01).
** size: the number of reference genes in the category, Overlap: the number of genes in the gene set and also in the category, Expected: the expected number in the category, ER: ratio of enrichment, Pvalue: p value from hypergeometric test, FDR: false discovery rate; overlapID: entrezgene ID for H. sapiens; userId (H. sapiens): Gene Symbol for H. sapiens; O.aries ID: entrez ID for O. aries
